# Supplementary material for: Sunset Yellow protects against oxidative damage and exhibits chemoprevention in chemically induced skin cancer model
Source: NPJ Syst Biol Appl. 2024 Mar 2;10:23. doi: 10.1038/s41540-024-00349-1 (PMC10908785; doi:10.1038/s41540-024-00349-1)
Supplement: Supplementary file 2 — Supplementary Table 1 [file 41540_2024_349_MOESM2_ESM.xlsx]

## Sheet: Sheet 1
Protein targets after the pharmacophore screening of Sunset Yellow
pdb_id	site_cavity_id	pdb_deposition_date	pdb_chimeric_entry	pdb_exp_method		ligand_formula	ligand_smiles	ligand_inchi	ligand_mol_weight	ligand_psa	ligand_hba_count	ligand_hbd_count	ligand_rotatable_bonds	ligand_ring_count	ligand_ro5_viol	ligand_alogp	ligand_solubility	ligand_atom_count	ligand_bond_count	ligand_pos_count	ligand_neg_count	ligand_arom_count	protein_mutations	pdb_b_factor	site_bsa	site_water_count	site_druggability	site_atom_count	site_std_aa_count	site_nonstd_aa_count	interaction_ifp_length	site_x	site_y	site_z	interaction_ifp_1	interaction_ifp_2	interaction_ifp_3	interaction_ifp_4	interaction_ifp_5	interaction_ifp_6	interaction_ifp_7	interaction_ifp_8	ClusterID	Cluster_Name	site_volume	site_hydrophobicity	site_polar	site_dummy	cavity_ligand_recovery
2pvy	1	39212	0	XRay		C11H14N5O12P3	Nc1ncnc2c1ncn2C3OC(COP(=O)([O-])OP(=O)([O-])CP(=O)([O-])[O-])C(O)C3O	InChI=1S/C11H18N5O12P3/c12-9-6-10(14-2-13-9)16(3-15-6)11-8(18)7(17)5(27-11)1-26-31(24,25)28-30(22,23)4-29(19,20)21/h2-3,5,7-8,11,17-18H,1,4H2,(H,22,23)(H,24,25)(H2,12,13,14)(H2,19,20,21)/p-4/t5-,7-,8-,11-/m1/s1	501.176	310.64	16	3	8	3	2	-8.261	2.195	31	33	0	4	2	WILD_TYPE	31.12	48.453	1	0.818	21	20	0	189	-3.18188	45.0565	69.3918	1	0	0	3	1	0	0	0			489.375	50.3448	41.3793	8.2759	0
3ni5	1	40344	0	XRay		C13H15N5O9S3	NS(=O)(=O)c1nnc(NS(=O)(=O)c2cccc(c2)C(=O)OCCCCO[N+](=O)[O-])s1	InChI=1S/C13H15N5O9S3/c14-29(22,23)13-16-15-12(28-13)17-30(24,25)10-5-3-4-9(8-10)11(19)26-6-1-2-7-27-18(20)21/h3-5,8H,1-2,6-7H2,(H,15,17)(H2,14,22,23)	481.481	258.45	11	2	12	2	1	2.407	-4.2	30	31	1	1	2	WILD_TYPE	16.218	42.008	0	0.383	26	25	1	234	-3.2559	6.3626	12.8886	5	0	0	2	1	0	0	1			330.75	47.9592	42.8571	9.1837	0
2itx	1	38862	0	XRay		C10H13N6O12P3	Nc1ncnc2c1ncn2C3OC(COP(=O)([O-])OP(=O)([O-])NP(=O)([O-])[O-])C(O)C3O	InChI=1S/C10H17N6O12P3/c11-8-5-9(13-2-12-8)16(3-14-5)10-7(18)6(17)4(27-10)1-26-31(24,25)28-30(22,23)15-29(19,20)21/h2-4,6-7,10,17-18H,1H2,(H,24,25)(H2,11,12,13)(H4,15,19,20,21,22,23)/p-4/t4-,6-,7-,10-/m1/s1	502.164	322.68	16	4	8	3	2	-8.266	1.663	31	33	0	4	2	WILD_TYPE	54.403	43.832	0	0.94	31	31	0	279	-49.453	-2.291	-22.7076	2	0	0	1	1	0	0	0			452.25	50	31.3433	18.6567	0
3x03	1	41921	0	XRay		C10H13N6O12P3	Nc1ncnc2c1ncn2C3OC(COP(=O)([O-])OP(=O)([O-])NP(=O)([O-])[O-])C(O)C3O	InChI=1S/C10H17N6O12P3/c11-8-5-9(13-2-12-8)16(3-14-5)10-7(18)6(17)4(27-10)1-26-31(24,25)28-30(22,23)15-29(19,20)21/h2-4,6-7,10,17-18H,1H2,(H,24,25)(H2,11,12,13)(H4,15,19,20,21,22,23)/p-4/t4-,6-,7-,10-/m1/s1	502.164	322.68	16	4	8	3	2	-8.266	1.663	31	33	0	4	2	WILD_TYPE	78.153	38.305	0	0.299	19	19	0	171	44.35	61.5951	-5.23184	3	0	0	2	1	0	0	0			509.625	52.3179	35.0993	12.5828	0
4j97	3	41320	0	XRay		C11H14N5O12P3	Nc1ncnc2c1ncn2C3OC(COP(=O)([O-])OP(=O)([O-])CP(=O)([O-])[O-])C(O)C3O	InChI=1S/C11H18N5O12P3/c12-9-6-10(14-2-13-9)16(3-15-6)11-8(18)7(17)5(27-11)1-26-31(24,25)28-30(22,23)4-29(19,20)21/h2-3,5,7-8,11,17-18H,1,4H2,(H,22,23)(H,24,25)(H2,12,13,14)(H2,19,20,21)/p-4/t5-,7-,8-,11-/m1/s1	501.176	310.64	16	3	8	3	2	-8.261	2.195	31	33	0	4	2	WILD_TYPE	24.358	49.879	0	0.962	29	29	0	261	-7.5239	14.763	82.0094	2	0	0	3	1	1	0	0			540	50.625	38.75	10.625	0
3dbu	1	39601	0	XRay		C8H8N4O4S3	NS(=O)(=O)c1nnc(NS(=O)(=O)c2ccccc2)s1	InChI=1S/C8H8N4O4S3/c9-18(13,14)8-11-10-7(17-8)12-19(15,16)6-4-2-1-3-5-6/h1-5H,(H,10,12)(H2,9,13,14)	320.369	177.11	6	2	4	2	0	0.038	-2.451	19	20	0	0	2	WILD_TYPE	15.788	55.587	0	0.542	25	24	1	225	-4.53232	4.58405	14.5914	3	0	0	3	1	0	0	1			347.625	46.6019	42.7184	10.6796	0
3d8w	1	39594	0	XRay		C8H8N4O4S3	NS(=O)(=O)c1nnc(NS(=O)(=O)c2ccccc2)s1	InChI=1S/C8H8N4O4S3/c9-18(13,14)8-11-10-7(17-8)12-19(15,16)6-4-2-1-3-5-6/h1-5H,(H,10,12)(H2,9,13,14)	320.369	177.11	6	2	4	2	0	0.038	-2.451	19	20	0	0	2	WILD_TYPE	15.065	57.615	1	0.37	27	25	1	243	-4.63616	4.52389	14.5739	4	0	0	3	1	0	0	1			357.75	50.9434	39.6226	9.434	0
4gyz	1	41157	0	XRay		C10H12N5O6P	Nc1ncnc2c1ncn2C3CC(O)C(COP(=O)([O-])[O-])O3	InChI=1S/C10H14N5O6P/c11-9-8-10(13-3-12-9)15(4-14-8)7-1-5(16)6(21-7)2-20-22(17,18)19/h3-7,16H,1-2H2,(H2,11,12,13)(H2,17,18,19)/p-2/t5-,6+,7+/m0/s1	329.206	181.31	10	2	4	3	1	-3.363	0.062	22	24	0	2	2	WILD_TYPE	41.45	66.809	0	1.07	36	35	1	324	21.227	77.8335	47.9886	2	0	0	5	1	0	0	1			1356.75	40.796	43.7811	15.4229	0
2h4n	1	35579	0	XRay		C4H6N4O3S2	CC(=O)Nc1nnc(s1)S(=O)(=O)N	InChI=1S/C4H6N4O3S2/c1-2(9)6-3-7-8-4(12-3)13(5,10)11/h1H3,(H2,5,10,11)(H,6,7,9)	222.245	151.66	5	2	2	1	0	-1.329	-1.038	13	13	0	0	1	WILD_TYPE	14.272	59.139	1	0.048	22	20	1	198	-5.49462	3.154	14.7712	3	0	0	3	1	0	0	1			378	35.7143	51.7857	12.5	0
2eva	1	38656	1	XRay		C10H13N5O4	Nc1ncnc2c1ncn2C3OC(CO)C(O)C3O	InChI=1S/C10H13N5O4/c11-8-5-9(13-2-12-8)15(3-14-5)10-7(18)6(17)4(1-16)19-10/h2-4,6-7,10,16-18H,1H2,(H2,11,12,13)/t4-,6-,7-,10-/m1/s1	267.241	139.54	8	4	2	3	0	-1.881	-0.386	19	21	0	0	2	WILD_TYPE	51.812	62.933	1	1.08	27	26	0	243	13.6407	55.1097	17.6352	4	0	0	2	1	0	0	0			472.5	57.1429	35	7.8571	0
2g2f	1	38763	0	XRay		C10H14N5O12P3S	Nc1ncnc2c1ncn2C3OC(COP(=O)([O-])OP(=O)([O-])OP(=S)(O)O)C(O)C3O	InChI=1S/C10H16N5O12P3S/c11-8-5-9(13-2-12-8)15(3-14-5)10-7(17)6(16)4(25-10)1-24-28(18,19)26-29(20,21)27-30(22,23)31/h2-4,6-7,10,16-17H,1H2,(H,18,19)(H,20,21)(H2,11,12,13)(H2,22,23,31)/p-2/t4-,6-,7-,10-/m1/s1	521.231	329.24	17	5	8	3	2	-4.575	0.419	31	33	0	2	2	WILD_TYPE	67.753	36.861	0	1.313	23	23	0	207	27.2448	119.358	37.9699	2	0	0	2	1	0	0	0			499.5	58.7838	19.5946	21.6216	0
2yp0	1	41211	0	XRay		C10H12N5O6PS	Nc1ncnc2c1ncn2C3OC(CO)C(O)C3OP(=O)([O-])[S-]	InChI=1S/C10H14N5O6PS/c11-8-5-9(13-2-12-8)15(3-14-5)10-7(21-22(18,19)23)6(17)4(1-16)20-10/h2-4,6-7,10,16-17H,1H2,(H2,11,12,13)(H2,18,19,23)/p-2/t4-,6-,7-,10-/m1/s1	361.271	198.38	11	3	4	3	1	-2.745	0.44	23	25	0	2	2	WILD_TYPE	21.788	47.684	2	1.043	22	20	0	198	37.1669	5.25904	73.5361	4	0	0	3	0	0	0	0			482.625	60.1399	27.2727	12.5874	0
1okm	1	35241	0	XRay		C11H18N3O3S	NS(=O)(=O)c1ccc(cc1)C(=O)NCCCC[NH3+]	InChI=1S/C11H17N3O3S/c12-7-1-2-8-14-11(15)9-3-5-10(6-4-9)18(13,16)17/h3-6H,1-2,7-8,12H2,(H,14,15)(H2,13,16,17)/p+1	272.344	125.27	3	3	6	1	0	-1.449	-2.496	18	18	1	0	1	WILD_TYPE	8.227	55.73	0	0.39	23	22	1	207	-4.10717	4.54906	15.1068	5	0	0	1	1	0	0	1			303.75	42.2222	44.4444	13.3333	0
4jwl	1	41360	0	XRay		C14H15NO3S	Cc1cc(O)cc(C)c1NS(=O)(=O)c2ccccc2	InChI=1S/C14H15NO3S/c1-10-8-12(16)9-11(2)14(10)15-19(17,18)13-6-4-3-5-7-13/h3-9,15-16H,1-2H3	277.339	74.78	3	2	3	2	0	3.048	-3.711	19	20	0	0	2	WILD_TYPE	20.201	54.577	1	0.814	20	19	0	180	0.953632	43.0954	55.34	7	0	0	2	1	0	0	0			283.5	65.4762	21.4286	13.0952	0
1i91	1	36966	0	XRay		C17H20N3O6S3	NS(=O)(=O)c1cc2C=C(C[NH+]3CCOCC3)N(c4cccc(O)c4)S(=O)(=O)c2s1	InChI=1S/C17H19N3O6S3/c18-28(22,23)16-9-12-8-14(11-19-4-6-26-7-5-19)20(29(24,25)17(12)27-16)13-2-1-3-15(21)10-13/h1-3,8-10,21H,4-7,11H2,(H2,18,22,23)/p+1	458.552	176.44	6	3	4	4	0	-0.983	-3.597	29	32	1	0	2	WILD_TYPE	13.037	50.841	0	0.683	26	25	1	234	-4.64086	4.97597	13.747	6	0	0	1	1	0	0	1			405	47.5	39.1667	13.3333	0
3b2t	1	39374	0	XRay		C11H15N5O9P2	CP(=O)([O-])OP(=O)([O-])OCC1OC(C(O)C1O)n2cnc3c(N)ncnc23	InChI=1S/C11H17N5O9P2/c1-26(19,20)25-27(21,22)23-2-5-7(17)8(18)11(24-5)16-4-15-6-9(12)13-3-14-10(6)16/h3-5,7-8,11,17-18H,2H2,1H3,(H,19,20)(H,21,22)(H2,12,13,14)/p-2/t5-,7-,8-,11-/m1/s1	423.212	237.64	13	3	6	3	1	-5.302	0.677	27	29	0	2	2	WILD_TYPE	22.502	50.434	0	0.99	30	30	0	270	22.5314	-24.9064	-30.4698	2	0	0	1	1	0	0	0			391.5	58.6207	27.5862	13.7931	0
1i9q	2	36970	0	XRay		C14H11F3N2O3S	NS(=O)(=O)c1ccc(cc1)C(=O)NCc2cc(F)c(F)c(F)c2	InChI=1S/C14H11F3N2O3S/c15-11-5-8(6-12(16)13(11)17)7-19-14(20)9-1-3-10(4-2-9)23(18,21)22/h1-6H,7H2,(H,19,20)(H2,18,21,22)	344.309	97.63	3	2	4	2	0	1.943	-4.5	23	24	0	0	2	WILD_TYPE	10.516	47.229	0	0.657	26	24	2	225	-3.244	5.66596	14.7391	6	0	0	1	1	0	0	0			398.25	49.1525	37.2881	13.5593	0
4nie	4	41584	0	XRay		C12H19NO3S	C[N+](C)(CCCS(=O)(=O)[O-])Cc1ccccc1	InChI=1S/C12H19NO3S/c1-13(2,9-6-10-17(14,15)16)11-12-7-4-3-5-8-12/h3-5,7-8H,6,9-11H2,1-2H3	257.349	65.58	3	0	6	1	0	-2.229	-4.018	17	17	1	1	1	WILD_TYPE	23.713	50.675	0	0.523	21	21	0	189	7.85456	-7.80737	-21.6218	3	0	0	3	0	0	0	0			465.75	45.6522	37.6812	16.6667	0
4nie	1	41584	0	XRay		C27H33N2O3S	CCC[N@@H+](Cc1ccccc1)Cc2ccc(NC(=O)Cc3ccc(cc3)S(=O)(=O)CC)cc2	InChI=1S/C27H32N2O3S/c1-3-18-29(20-23-8-6-5-7-9-23)21-24-10-14-25(15-11-24)28-27(30)19-22-12-16-26(17-13-22)33(31,32)4-2/h5-17H,3-4,18-21H2,1-2H3,(H,28,30)/p+1	465.628	76.06	3	2	11	3	0	3.493	-9.009	33	35	1	0	3	WILD_TYPE	21.703	66.388	2	0.306	43	41	0	378	22.3164	-6.2863	-9.153	18	0	0	3	1	0	0	0			2318.62	47.016	43.9592	9.0247	0
3s8x	1	40694	0	XRay		C13H13N3O4S2	CC1=CC(=O)NC(=N1)SCC(=O)c2ccc(cc2)S(=O)(=O)N	InChI=1S/C13H13N3O4S2/c1-8-6-12(18)16-13(15-8)21-7-11(17)9-2-4-10(5-3-9)22(14,19)20/h2-6H,7H2,1H3,(H2,14,19,20)(H,15,16,18)	339.39	152.36	6	2	5	2	0	0.929	-3.487	22	23	0	0	1	WILD_TYPE	10.569	55.679	0	0.423	29	28	1	261	-3.58468	5.26214	14.4894	6	0	0	1	1	0	0	1			330.75	52.0408	40.8163	7.1429	0
1g4j	1	36826	0	XRay		C14H9F5N2O3S	NS(=O)(=O)c1ccc(cc1)C(=O)NCc2c(F)c(F)c(F)c(F)c2F	InChI=1S/C14H9F5N2O3S/c15-9-8(10(16)12(18)13(19)11(9)17)5-21-14(22)6-1-3-7(4-2-6)25(20,23)24/h1-4H,5H2,(H,21,22)(H2,20,23,24)	380.29	97.63	3	2	4	2	0	2.354	-4.645	25	26	0	0	2	WILD_TYPE	10.245	46.096	0	0.901	25	23	2	216	-2.90744	5.74836	14.2665	6	0	0	1	1	0	0	0			432	53.9063	34.375	11.7188	0
2nn7	2	39013	0	XRay		C11H15NO4S	CCOC(=O)CCc1ccc(cc1)S(=O)(=O)N	InChI=1S/C11H15NO4S/c1-2-16-11(13)8-5-9-3-6-10(7-4-9)17(12,14)15/h3-4,6-7H,2,5,8H2,1H3,(H2,12,14,15)	257.306	94.84	4	1	6	1	0	1.23	-2.797	17	17	0	0	1	WILD_TYPE	14.937	57.767	0	0.703	26	25	1	234	-32.9612	1.284	-5.57671	6	0	0	1	1	0	0	1			1751.62	42.5819	47.3988	10.0193	0
4wfr	1	41899	0	XRay		C10H12N5O7P	Nc1ncnc2c1ncn2C3OC(CO)C(O)C3OP(=O)([O-])[O-]	InChI=1S/C10H14N5O7P/c11-8-5-9(13-2-12-8)15(3-14-5)10-7(22-23(18,19)20)6(17)4(1-16)21-10/h2-4,6-7,10,16-17H,1H2,(H2,11,12,13)(H2,18,19,20)/p-2/t4-,6-,7-,10-/m1/s1	345.205	201.54	11	3	4	3	1	-4.13	0.31	23	25	0	2	2	WILD_TYPE	22.311	41.107	1	0.666	20	19	0	180	47.7193	5.03296	24.2828	3	0	0	1	0	0	0	0			486	50	36.1111	13.8889	0
3kc0	3	40106	0	XRay		C11H8NO4PS	[O-]P(=O)([O-])COc1cccc2Cc3scnc3c12	InChI=1S/C11H10NO4PS/c13-17(14,15)6-16-8-3-1-2-7-4-9-11(10(7)8)12-5-18-9/h1-3,5H,4,6H2,(H2,13,14,15)/p-2	281.224	123.36	5	0	3	3	0	-0.729	-2.276	18	20	0	2	2	WILD_TYPE	35.16	61.343	0	0.813	25	25	0	225	6.87828	60.742	31.6205	6	0	0	4	0	1	0	0			394.875	58.1197	35.0427	6.8376	0
4ito	1	41292	0	XRay		C12H20N5O2S2	CN1CC[NH+](CC1)NC(=S)Nc2ccc(cc2)S(=O)(=O)N	InChI=1S/C12H19N5O2S2/c1-16-6-8-17(9-7-16)15-12(20)14-10-2-4-11(5-3-10)21(13,18)19/h2-5H,6-9H2,1H3,(H2,13,18,19)(H2,14,15,20)/p+1	330.449	132.37	4	4	5	2	0	-0.342	-3.815	21	22	1	0	1	WILD_TYPE	5.989	50.339	1	0.411	27	25	1	243	-3.59152	5.33852	14.56	5	0	0	1	1	0	0	1			354.375	46.6667	42.8571	10.4762	0
1kwr	1	37286	0	XRay		C8H8N2O3S2	CN1SC(=O)c2cc(ccc12)S(=O)(=O)N	InChI=1S/C8H8N2O3S2/c1-10-7-3-2-5(15(9,12)13)4-6(7)8(11)14-10/h2-4H,1H3,(H2,9,12,13)	244.291	114.15	5	1	1	2	0	0.923	-1.322	15	16	0	0	1	WILD_TYPE	8.855	61.315	0	0.317	23	22	1	207	-4.94427	3.37753	14.8685	4	0	0	1	1	0	0	0			371.25	40.9091	46.3636	12.7273	0
3oyq	1	40444	0	XRay		C13H20N2O3S	CCC(C)CCC(=O)Nc1ccc(cc1)S(=O)(=O)N	InChI=1S/C13H20N2O3S/c1-3-10(2)4-9-13(16)15-11-5-7-12(8-6-11)19(14,17)18/h5-8,10H,3-4,9H2,1-2H3,(H,15,16)(H2,14,17,18)/t10-/m0/s1	284.375	97.63	3	2	6	1	0	1.942	-3.686	19	19	0	0	1	WILD_TYPE	11.177	54.748	0	0.261	27	26	1	243	-3.60989	4.85679	14.6983	7	0	0	1	1	0	0	1			280.125	44.5783	45.7831	9.6386	0
1rml	1	35936	0	NMR		C10H5O9S3	[O-]S(=O)(=O)c1ccc2c(cc(cc2c1)S(=O)(=O)[O-])S(=O)(=O)[O-]	InChI=1S/C10H8O9S3/c11-20(12,13)7-1-2-9-6(3-7)4-8(21(14,15)16)5-10(9)22(17,18)19/h1-5H,(H,11,12,13)(H,14,15,16)(H,17,18,19)/p-3	365.336	196.73	9	0	3	2	0	-5.998	-2.388	22	23	0	3	2	WILD_TYPE	0	50.033	0	0.536	20	20	0	180	14.4729	-3.21277	-1.98014	3	0	0	0	0	1	0	0			300.375	50.5618	38.2022	11.236	0
3kc1	1	40106	0	XRay		C12H9N2O5PS	NC(=O)c1ccc(OCP(=O)([O-])[O-])c2c1Cc3scnc23	InChI=1S/C12H11N2O5PS/c13-12(15)6-1-2-8(19-5-20(16,17)18)10-7(6)3-9-11(10)14-4-21-9/h1-2,4H,3,5H2,(H2,13,15)(H2,16,17,18)/p-2	324.249	166.45	6	1	4	3	0	-1.727	-2.088	21	23	0	2	2	WILD_TYPE	27.388	61.637	0	0.49	26	26	0	234	19.621	59.5007	17.0635	6	0	0	5	0	1	0	0			388.125	53.0435	36.5217	10.4348	0
4k13	1	41368	0	XRay		C10H17N2O4S3	CC[NH2+]C1CC(C)S(=O)(=O)c2sc(cc12)S(=O)(=O)N	InChI=1S/C10H16N2O4S3/c1-3-12-8-4-6(2)18(13,14)10-7(8)5-9(17-10)19(11,15)16/h5-6,8,12H,3-4H2,1-2H3,(H2,11,15,16)/p+1/t6-,8-/m0/s1	325.448	155.91	4	2	3	2	0	-1.085	-2.769	19	20	1	0	1	WILD_TYPE	13.757	59.831	0	0.473	30	29	1	270	16.9164	4.05	14.8459	4	0	0	2	1	0	0	1			374.625	46.8468	40.5405	12.6126	0
2bxh	4	38559	0	XRay		C8H6NO4S	[O-]S(=O)(=O)Oc1c[nH]c2ccccc12	InChI=1S/C8H7NO4S/c10-14(11,12)13-8-5-9-7-4-2-1-3-6(7)8/h1-5,9H,(H,10,11,12)/p-1	212.203	90.6	4	1	2	2	0	-0.757	-1.97	14	15	0	1	2	WILD_TYPE	53.457	38.88	0	1.298	14	14	0	126	46.6882	38.1146	57.1861	3	0	0	1	0	2	0	0			1329.75	52.5381	30.9645	16.4975	0
5eq1	1	42320	0	XRay		C9H7N3S	Cc1cccc2sc3nncn3c12	InChI=1S/C9H7N3S/c1-6-3-2-4-7-8(6)12-5-10-11-9(12)13-7/h2-5H,1H3	189.237	58.43	2	0	0	3	0	2.471	-2.65	13	15	0	0	3	WILD_TYPE	37.289	52.184	2	1.051	18	16	0	162	7.525	-11.3884	4.69815	5	0	0	1	0	0	0	0			347.625	69.9029	28.1553	1.9417	0
4kp8	3	41407	0	XRay		C12H11N3O3S2	NS(=O)(=O)c1cccc(c1)C(=O)CSc2ncccn2	InChI=1S/C12H11N3O3S2/c13-20(17,18)10-4-1-3-9(7-10)11(16)8-19-12-14-5-2-6-15-12/h1-7H,8H2,(H2,13,17,18)	309.364	136.69	6	1	5	2	0	1.075	-3.327	20	21	0	0	2	WILD_TYPE	10.931	57.132	0	0.398	28	27	1	252	28.9204	-5.0515	57.4072	6	0	0	2	1	0	0	1			438.75	37.6923	47.6923	14.6154	0
4ilx	1	41275	0	XRay		C18H24N2O3S	NS(=O)(=O)c1ccc(NC(=O)CC23CC4CC(CC(C4)C2)C3)cc1	InChI=1S/C18H24N2O3S/c19-24(22,23)16-3-1-15(2-4-16)20-17(21)11-18-8-12-5-13(9-18)7-14(6-12)10-18/h1-4,12-14H,5-11H2,(H,20,21)(H2,19,22,23)/t12-,13+,14-,18-	348.46	97.63	3	2	4	5	0	2.245	-4.831	24	27	0	0	1	WILD_TYPE	8.172	49.929	1	0.501	26	24	1	234	18.0807	5.72208	14.1981	6	0	0	1	1	0	0	1			367.875	49.5413	39.4495	11.0092	0
2qll	2	39276	0	XRay		C25H30N4O7	[NH3+]CC(=O)N1CCC[C@H]1C(=O)N[C@@H](Cc2ccc(O)cc2)C(=O)N[C@@H](Cc3ccc(O)cc3)C(=O)[O-]	InChI=1S/C25H30N4O7/c26-14-22(32)29-11-1-2-21(29)24(34)27-19(12-15-3-7-17(30)8-4-15)23(33)28-20(25(35)36)13-16-5-9-18(31)10-6-16/h3-10,19-21,30-31H,1-2,11-14,26H2,(H,27,34)(H,28,33)(H,35,36)/t19-,20-,21-/m0/s1	498.528	186.73	7	5	10	3	1	-2.067	-4.026	36	38	1	1	2	WILD_TYPE	39.114	42.578	0	0.499	23	23	0	207	46.4277	47.6848	48.7454	7	0	0	3	1	1	0	0			459	55.8824	30.8824	13.2353	0
2qll	1	39276	0	XRay		C8H8NO6P	Cc1ncc(COP(=O)([O-])[O-])c(C=O)c1O	InChI=1S/C8H10NO6P/c1-5-8(11)7(3-10)6(2-9-5)4-15-16(12,13)14/h2-3,11H,4H2,1H3,(H2,12,13,14)/p-2	245.126	132.42	7	1	4	1	0	-2.374	-0.195	16	16	0	2	1	WILD_TYPE	61.962	60.257	0	0.986	28	28	0	252	25.7888	72.1908	35.2134	7	0	0	2	0	2	0	0			1387.12	40.3893	46.2287	13.382	0
4ez7	3	41031	0	XRay		C16H12NO3S	[O-]S(=O)(=O)c1cccc2cccc(Nc3ccccc3)c12	InChI=1S/C16H13NO3S/c18-21(19,20)15-11-5-7-12-6-4-10-14(16(12)15)17-13-8-2-1-3-9-13/h1-11,17H,(H,18,19,20)/p-1	298.336	77.61	4	1	3	3	0	1.376	-4.644	21	23	0	1	3	WILD_TYPE	53.876	38.305	0	1.328	17	16	1	144	16.719	4.22157	-29.6004	7	0	0	1	0	0	0	0			1485	64.0909	30	5.9091	0
2nmx	1	39013	0	XRay		C10H14N2O3S	CC(=O)NCCc1ccc(cc1)S(=O)(=O)N	InChI=1S/C10H14N2O3S/c1-8(13)12-7-6-9-2-4-10(5-3-9)16(11,14)15/h2-5H,6-7H2,1H3,(H,12,13)(H2,11,14,15)	242.295	97.63	3	2	4	1	0	-0.017	-2.621	16	16	0	0	1	WILD_TYPE	16.145	62.873	0	0.707	28	27	1	243	-17.682	0.790812	-17.1619	4	0	0	2	1	0	0	1			1741.5	47.093	43.4109	9.4961	0
2our	1	39125	0	XRay		C10H11N5O6P	Nc1ncnc2c1ncn2C3OC4COP(=O)([O-])OC4C3O	InChI=1S/C10H12N5O6P/c11-8-5-9(13-2-12-8)15(3-14-5)10-6(16)7-4(20-10)1-19-22(17,18)21-7/h2-4,6-7,10,16H,1H2,(H,17,18)(H2,11,12,13)/p-1/t4-,6-,7-,10-/m1/s1	328.198	167.48	10	2	1	4	1	-3.029	0.296	22	25	0	1	2	WILD_TYPE	14.992	49.247	1	1.19	30	28	1	270	4.88223	10.9897	42.5782	5	1	0	2	1	0	0	0			702	56.25	29.3269	14.4231	0
3mna	1	40289	0	XRay		C12H13ClN6O4S	COC(=O)CNc1nc(Cl)nc(Nc2ccc(cc2)S(=O)(=O)N)n1	InChI=1S/C12H13ClN6O4S/c1-23-9(20)6-15-11-17-10(13)18-12(19-11)16-7-2-4-8(5-3-7)24(14,21)22/h2-5H,6H2,1H3,(H2,14,21,22)(H2,15,16,17,18,19)	372.787	157.56	9	3	7	2	0	1.614	-3.311	24	25	0	0	2	WILD_TYPE	10.031	45.927	1	0.269	26	24	1	234	-4.01929	5.71308	12.98	5	0	0	2	1	0	0	1			340.875	49.505	39.604	10.8911	0
4iwz	1	41298	0	XRay		C8H8N4O3S3	NS(=O)(=O)c1nnc(NC(=O)Cc2cccs2)s1	InChI=1S/C8H8N4O3S3/c9-18(14,15)8-12-11-7(17-8)10-6(13)4-5-2-1-3-16-5/h1-3H,4H2,(H2,9,14,15)(H,10,11,13)	304.369	179.9	5	2	4	2	0	0.323	-2.863	18	19	0	0	2	WILD_TYPE	17.829	61.513	0	0.245	26	25	1	234	15.5364	4.67639	13.7167	4	0	0	3	1	0	0	1			317.25	43.617	47.8723	8.5106	0
4gu6	1	41150	0	XRay		C22H21N6O2S	CN(c1ncccc1CNc2c(c[nH+]c3[nH]c(cc23)c4ccccc4)C#N)S(=O)(=O)C	InChI=1S/C22H20N6O2S/c1-28(31(2,29)30)22-16(9-6-10-24-22)13-25-20-17(12-23)14-26-21-18(20)11-19(27-21)15-7-4-3-5-8-15/h3-11,14H,13H2,1-2H3,(H2,25,26,27)/p+1	433.506	124.39	5	3	6	4	0	2.986	-5.95	31	34	1	0	4	WILD_TYPE	24.576	62.953	2	1.153	35	33	0	315	21.3236	-7.09429	-42.554	7	0	0	2	1	0	0	0			536.625	50.3145	40.2516	9.434	0
1xq0	1	38271	0	XRay		C16H13BrN6O3S	NS(=O)(=O)Oc1ccc(CN(c2ccc(cc2)C#N)n3cnnc3)cc1Br	InChI=1S/C16H13BrN6O3S/c17-15-7-13(3-6-16(15)26-27(19,24)25)9-23(22-10-20-21-11-22)14-4-1-12(8-18)2-5-14/h1-7,10-11H,9H2,(H2,19,24,25)	449.282	135.51	7	1	6	3	0	2.153	-5.29	27	29	0	0	3	WILD_TYPE	16.707	50.883	0	0.617	28	27	1	252	21.5982	31.771	19.9006	6	0	0	1	1	0	0	1			364.5	49.0741	37.037	13.8889	0
2b0m	1	38609	0	XRay		C20H14NO3	NC(=O)c1cc(cc(c1)c2ccc(cc2)c3ccccc3)C(=O)[O-]	InChI=1S/C20H15NO3/c21-19(22)17-10-16(11-18(12-17)20(23)24)15-8-6-14(7-9-15)13-4-2-1-3-5-13/h1-12H,(H2,21,22)(H,23,24)/p-1	316.33	83.22	3	1	4	3	0	2.024	-6.062	24	26	0	1	3	WILD_TYPE	28.041	65.509	0	1.83	35	34	1	315	-33.1576	-12.0568	2.38787	10	0	0	2	1	1	0	0			526.5	71.7949	23.0769	5.1282	0
4wdb	1	41890	0	XRay		C10H12N5O7P	Nc1ncnc2c1ncn2C3OC(CO)C(O)C3OP(=O)([O-])[O-]	InChI=1S/C10H14N5O7P/c11-8-5-9(13-2-12-8)15(3-14-5)10-7(22-23(18,19)20)6(17)4(1-16)21-10/h2-4,6-7,10,16-17H,1H2,(H2,11,12,13)(H2,18,19,20)/p-2/t4-,6-,7-,10-/m1/s1	345.205	201.54	11	3	4	3	1	-4.13	0.31	23	25	0	2	2	WILD_TYPE	30.605	46.44	1	1.411	22	21	0	198	-7.81983	5.14061	-24.1265	4	1	0	4	0	0	0	0			840.375	60.6426	30.1205	9.2369	0
2kmx	1	40030	0	NMR		C10H12N5O13P3	Nc1ncnc2c1ncn2C3OC(COP(=O)([O-])OP(=O)([O-])OP(=O)([O-])[O-])C(O)C3O	InChI=1S/C10H16N5O13P3/c11-8-5-9(13-2-12-8)15(3-14-5)10-7(17)6(16)4(26-10)1-25-30(21,22)28-31(23,24)27-29(18,19)20/h2-4,6-7,10,16-17H,1H2,(H,21,22)(H,23,24)(H2,11,12,13)(H2,18,19,20)/p-4/t4-,6-,7-,10-/m1/s1	503.149	319.88	17	3	8	3	2	-7.651	1.756	31	33	0	4	2	WILD_TYPE	1.341	35.854	0	1.342	22	22	0	198	-10.2455	-2.52565	-5.77965	2	0	0	2	1	0	0	0			327.375	72.1649	25.7732	2.0619	0
3hcr	2	39939	0	XRay		C24H39O5	CC(CCC(=O)[O-])C1CCC2C3C(O)CC4CC(O)CCC4(C)C3CC(O)C12C	InChI=1S/C24H40O5/c1-13(4-7-21(28)29)16-5-6-17-22-18(12-20(27)24(16,17)3)23(2)9-8-15(25)10-14(23)11-19(22)26/h13-20,22,25-27H,4-12H2,1-3H3,(H,28,29)/p-1/t13-,14+,15-,16-,17+,18+,19-,20+,22+,23+,24-/m1/s1	407.563	100.82	5	3	4	4	0	1.438	-4.657	29	32	0	1	0	WILD_TYPE	36.002	36.037	1	1.136	21	18	2	171	35.5872	19.3067	45.7043	8	0	0	2	0	0	0	0			1555.88	56.833	27.9826	15.1844	0
3oys	1	40444	0	XRay		C14H14N2O3S	NS(=O)(=O)c1ccc(NC(=O)Cc2ccccc2)cc1	InChI=1S/C14H14N2O3S/c15-20(18,19)13-8-6-12(7-9-13)16-14(17)10-11-4-2-1-3-5-11/h1-9H,10H2,(H,16,17)(H2,15,18,19)	290.338	97.63	3	2	4	2	0	1.354	-3.86	20	21	0	0	2	WILD_TYPE	9.99	53.369	1	0.344	26	24	1	234	-3.70625	5.2464	14.5389	7	0	0	1	1	0	0	1			344.25	46.0784	42.1569	11.7647	0
5aut	1	42165	0	XRay		C16H12NO3S	[O-]S(=O)(=O)c1cccc2cccc(Nc3ccccc3)c12	InChI=1S/C16H13NO3S/c18-21(19,20)15-11-5-7-12-6-4-10-14(16(12)15)17-13-8-2-1-3-9-13/h1-11,17H,(H,18,19,20)/p-1	298.336	77.61	4	1	3	3	0	1.376	-4.644	21	23	0	1	3	WILD_TYPE	20.076	69.196	1	0.948	28	27	0	252	-22.4695	2.0119	-10.502	9	0	0	3	0	1	0	0			705.375	51.6746	34.9282	13.3971	0
3mmf	1	40287	0	XRay		C11H13ClN6O3S	NS(=O)(=O)c1ccc(Nc2nc(Cl)nc(NCCO)n2)cc1	InChI=1S/C11H13ClN6O3S/c12-9-16-10(14-5-6-19)18-11(17-9)15-7-1-3-8(4-2-7)22(13,20)21/h1-4,19H,5-6H2,(H2,13,20,21)(H2,14,15,16,17,18)	344.777	151.49	8	4	6	2	0	1.367	-2.774	22	23	0	0	2	WILD_TYPE	13.113	50	1	0.01	24	22	1	216	-4.41264	4.93282	13.4101	6	0	0	2	1	0	0	1			313.875	41.9355	48.3871	9.6774	0
1tbb	1	38126	0	XRay		C16H21NO3	COc1ccc(cc1OC2CCCC2)C3CNC(=O)C3	InChI=1S/C16H21NO3/c1-19-14-7-6-11(12-9-16(18)17-10-12)8-15(14)20-13-4-2-3-5-13/h6-8,12-13H,2-5,9-10H2,1H3,(H,17,18)/t12-/m0/s1	275.343	47.56	3	1	4	3	0	2.349	-3.688	20	22	0	0	1	WILD_TYPE	9.469	65.25	1	1.413	25	23	1	225	5.07065	-3.05895	57.2693	12	0	0	1	0	0	0	0			965.25	63.2867	23.7762	12.9371	0
3tc5	1	40763	0	XRay		C22H28FO8P	CC1CC2C3CCC4=CC(=O)C=CC4(C)C3(F)C(O)CC2(C)C1(O)C(=O)COP(=O)([O-])[O-]	InChI=1S/C22H30FO8P/c1-12-8-16-15-5-4-13-9-14(24)6-7-19(13,2)21(15,23)17(25)10-20(16,3)22(12,27)18(26)11-31-32(28,29)30/h6-7,9,12,15-17,25,27H,4-5,8,10-11H2,1-3H3,(H2,28,29,30)/p-2/t12-,15+,16+,17+,19+,20+,21+,22+/m1/s1	470.425	156.82	8	2	4	4	0	-0.541	-2.929	32	35	0	2	0	WILD_TYPE	18.516	57.054	1	0.067	25	24	0	225	38.5253	-13.8379	15.7448	8	0	0	5	0	3	0	0			354.375	46.6667	37.1429	16.1905	0
3b9l	2	39391	0	XRay		C10H13N5O4	CC1=CN(C2CC(N=[N+]=[N-])C(CO)O2)C(=O)NC1=O	InChI=1S/C10H13N5O4/c1-5-3-15(10(18)12-9(5)17)8-2-6(13-14-11)7(4-16)19-8/h3,6-8,16H,2,4H2,1H3,(H,12,17,18)/t6-,7+,8+/m0/s1	267.241	128.62	6	2	3	2	0	0.064	-0.296	19	20	1	1	0	WILD_TYPE	51.379	52.005	0	1.45	21	21	0	189	30.3834	0.717632	31.5805	5	0	0	2	0	0	0	0			658.125	66.6667	24.6154	8.7179	0
2cgx	1	38785	0	XRay		C7H8N6OS	NC(=O)CSc1nc2ncnc(N)c2[nH]1	InChI=1S/C7H8N6OS/c8-3(14)1-15-7-12-4-5(9)10-2-11-6(4)13-7/h2H,1H2,(H2,8,14)(H3,9,10,11,12,13)	224.243	148.87	6	3	3	2	0	-0.508	-1.053	15	16	0	0	2	WILD_TYPE	59.127	56.697	1	0.924	29	28	0	261	4.9276	-5.12733	17.9899	3	0	0	2	1	0	0	0			442.125	50.3817	41.2214	8.3969	0
1okl	1	35241	0	XRay		C12H14N2O2S	CN(C)c1cccc2c(cccc12)S(=O)(=O)N	InChI=1S/C12H14N2O2S/c1-14(2)11-7-3-6-10-9(11)5-4-8-12(10)17(13,15)16/h3-8H,1-2H3,(H2,13,15,16)	250.317	71.78	3	1	2	2	0	1.605	-2.934	17	18	0	0	2	WILD_TYPE	12.631	61.449	0	0.722	25	24	1	225	-5.32865	3.63047	15.5068	6	0	0	1	1	0	0	1			371.25	50.9091	41.8182	7.2727	0
1r9o	1	37924	0	XRay		C15H12FO2	CC(C(=O)[O-])c1ccc(c(F)c1)c2ccccc2	InChI=1S/C15H13FO2/c1-10(15(17)18)12-7-8-13(14(16)9-12)11-5-3-2-4-6-11/h2-10H,1H3,(H,17,18)/p-1/t10-/m0/s1	243.253	40.12	2	0	3	2	0	2.206	-4.639	18	19	0	1	2	WILD_TYPE	35.212	67.296	0	1.489	25	24	1	225	8.63639	33.1419	-1.90294	10	0	0	2	0	1	0	0			675	64.5	22	13.5	0
1g1d	1	36810	0	XRay		C14H13FN2O3S	NS(=O)(=O)c1ccc(cc1)C(=O)NCc2ccccc2F	InChI=1S/C14H13FN2O3S/c15-13-4-2-1-3-11(13)9-17-14(18)10-5-7-12(8-6-10)21(16,19)20/h1-8H,9H2,(H,17,18)(H2,16,19,20)	308.328	97.63	3	2	4	2	0	1.532	-4.065	21	22	0	0	2	WILD_TYPE	10.022	52.379	0	0.434	24	23	1	216	-3.61943	5.266	14.6144	6	0	0	1	1	0	0	1			351	46.1538	43.2692	10.5769	0
1bnw	1	36006	0	XRay		C9H10N2O4S4	NS(=O)(=O)c1ccc(s1)S(=O)(=O)NCc2cccs2	InChI=1S/C9H10N2O4S4/c10-18(12,13)8-3-4-9(17-8)19(14,15)11-6-7-2-1-5-16-7/h1-5,11H,6H2,(H2,10,12,13)	338.447	179.57	4	2	5	2	0	0.68	-3.338	19	20	0	0	2	WILD_TYPE	8.819	53.765	0	0.313	25	24	1	225	-4.18379	4.85647	14.8266	4	0	0	1	1	0	0	1			337.5	47	42	11	0
3sbi	1	40699	0	XRay		C12H11N3O3S2	NS(=O)(=O)c1ccc(cc1)C(=O)CSc2ncccn2	InChI=1S/C12H11N3O3S2/c13-20(17,18)10-4-2-9(3-5-10)11(16)8-19-12-14-6-1-7-15-12/h1-7H,8H2,(H2,13,17,18)	309.364	136.69	6	1	5	2	0	1.075	-3.377	20	21	0	0	2	WILD_TYPE	7.727	56.803	0	0.323	24	23	1	216	-3.57885	4.91895	14.662	5	0	0	1	1	0	0	1			340.875	48.5149	40.5941	10.8911	0
3a7h	1	40082	0	XRay		C10H12N5O13P3	Nc1ncnc2c1ncn2C3OC(COP(=O)([O-])OP(=O)([O-])OP(=O)([O-])[O-])C(O)C3O	InChI=1S/C10H16N5O13P3/c11-8-5-9(13-2-12-8)15(3-14-5)10-7(17)6(16)4(26-10)1-25-30(21,22)28-31(23,24)27-29(18,19)20/h2-4,6-7,10,16-17H,1H2,(H,21,22)(H,23,24)(H2,11,12,13)(H2,18,19,20)/p-4/t4-,6-,7-,10-/m1/s1	503.149	319.88	17	3	8	3	2	-7.651	1.756	31	33	0	4	2	WILD_TYPE	45.556	47.517	1	0.687	32	31	0	288	7.57485	26.2779	44.9736	2	0	0	2	1	1	0	0			860.625	46.6667	42.7451	10.5882	0
3mb7	1	40262	0	XRay		C16H6O6	[O-]C(=O)c1oc2ccc3ccc4oc(cc4c3c2c1)C(=O)[O-]	InChI=1S/C16H8O6/c17-15(18)12-5-8-10(21-12)3-1-7-2-4-11-9(14(7)8)6-13(22-11)16(19)20/h1-6H,(H,17,18)(H,19,20)/p-2	294.215	106.54	4	0	2	4	0	0.239	-4.865	22	25	0	2	4	WILD_TYPE	22.439	63.567	0	0.828	24	24	0	216	22.7296	7.87577	14.3028	8	0	0	1	0	1	0	0			702	54.3269	40.3846	5.2885	0
1g52	1	36829	0	XRay		C14H12F2N2O3S	NS(=O)(=O)c1ccc(cc1)C(=O)NCc2cccc(F)c2F	InChI=1S/C14H12F2N2O3S/c15-12-3-1-2-10(13(12)16)8-18-14(19)9-4-6-11(7-5-9)22(17,20)21/h1-7H,8H2,(H,18,19)(H2,17,20,21)	326.318	97.63	3	2	4	2	0	1.737	-4.252	22	23	0	0	2	WILD_TYPE	8.923	51.886	0	0.405	25	24	1	225	-3.72055	5.63427	14.324	6	0	0	1	1	0	0	1			357.75	47.1698	43.3962	9.434	0
2ijm	2	38989	0	XRay		C10H12N5O10P2	Nc1ncnc2c1ncn2C3OC(COP(=O)([O-])OP(=O)([O-])[O-])C(O)C3O	InChI=1S/C10H15N5O10P2/c11-8-5-9(13-2-12-8)15(3-14-5)10-7(17)6(16)4(24-10)1-23-27(21,22)25-26(18,19)20/h2-4,6-7,10,16-17H,1H2,(H,21,22)(H2,11,12,13)(H2,18,19,20)/p-3/t4-,6-,7-,10-/m1/s1	424.177	260.7	14	3	6	3	1	-5.89	0.963	27	29	0	3	2	WILD_TYPE	32.778	57.143	0	0.698	32	32	0	288	-8.94744	8.61807	31.0971	3	0	0	2	2	0	0	0			735.75	44.0367	44.0367	11.9266	0
4k0z	1	41368	0	XRay		C5H8N4O3S2	CN1N=C(S/C/1=N\C(=O)C)S(=O)(=O)N	InChI=1S/C5H8N4O3S2/c1-3(10)7-4-9(2)8-5(13-4)14(6,11)12/h1-2H3,(H2,6,11,12)/b7-4-	236.272	138.87	7	1	1	1	0	0.03	-1.358	14	14	0	0	0	WILD_TYPE	12.921	65.127	0	0.562	26	25	1	234	-12.0275	2.00229	9.7405	4	0	0	2	1	0	0	1			381.375	51.3274	38.9381	9.7345	0
1if5	1	36993	0	XRay		C6H5F2NO2S	NS(=O)(=O)c1c(F)cccc1F	InChI=1S/C6H5F2NO2S/c7-4-2-1-3-5(8)6(4)12(9,10)11/h1-3H,(H2,9,10,11)	193.171	68.54	2	1	1	1	0	0.946	-2.107	12	12	0	0	1	WILD_TYPE	10.932	64.161	0	0.704	22	21	1	198	-5.47892	2.14983	15.9903	4	0	0	1	1	0	0	0			388.125	50.4348	35.6522	13.913	0
4knj	1	41404	0	XRay		C12H10ClN3O3S2	NS(=O)(=O)c1ccc(cc1Cl)C(=O)CSc2ncccn2	InChI=1S/C12H10ClN3O3S2/c13-9-6-8(2-3-11(9)21(14,18)19)10(17)7-20-12-15-4-1-5-16-12/h1-6H,7H2,(H2,14,18,19)	343.809	136.69	6	1	5	2	0	1.739	-4.102	21	22	0	0	2	WILD_TYPE	12.966	60.774	1	0.508	31	29	1	279	-3.69995	4.66881	14.5677	7	0	0	1	0	0	0	1			313.875	48.3871	39.7849	11.828	0
3s79	1	40689	0	XRay		C19H26O2	CC12CCC3C(CCC4=CC(=O)CCC34C)C1CCC2=O	InChI=1S/C19H26O2/c1-18-9-7-13(20)11-12(18)3-4-14-15-5-6-17(21)19(15,2)10-8-16(14)18/h11,14-16H,3-10H2,1-2H3/t14-,15-,16-,18-,19-/m0/s1	286.409	34.14	2	0	0	4	0	3.573	-4.629	21	24	0	0	0	WILD_TYPE	55.198	82.162	0	1.523	23	22	1	207	85.7775	54.1479	46.0302	13	0	0	2	0	0	0	0			1002.38	60.9428	30.6397	8.4175	0
3eqm	1	39722	0	XRay		C19H26O2	CC12CCC3C(CCC4=CC(=O)CCC34C)C1CCC2=O	InChI=1S/C19H26O2/c1-18-9-7-13(20)11-12(18)3-4-14-15-5-6-17(21)19(15,2)10-8-16(14)18/h11,14-16H,3-10H2,1-2H3/t14-,15-,16-,18-,19-/m0/s1	286.409	34.14	2	0	0	4	0	3.573	-4.629	21	24	0	0	0	WILD_TYPE	63.091	81.335	0	0.735	23	22	1	207	85.7907	54.1475	46.0517	13	0	0	2	0	0	0	0			263.25	65.3846	17.9487	16.6667	0
4edz	1	40995	0	XRay		C23H26N3O2	Cc1cc2ccccc2c(n1)c3ccc(cc3)C(=O)NCC[NH+]4CCOCC4	InChI=1S/C23H25N3O2/c1-17-16-20-4-2-3-5-21(20)22(25-17)18-6-8-19(9-7-18)23(27)24-10-11-26-12-14-28-15-13-26/h2-9,16H,10-15H2,1H3,(H,24,27)/p+1	376.471	55.66	3	2	5	4	0	1.291	-7.159	28	31	1	0	3	WILD_TYPE	26.954	58.351	5	0.59	33	28	0	297	32.4003	12.9959	-24.484	9	0	0	1	0	0	0	0			614.25	54.3956	37.3626	8.2418	0
4nhy	1	41583	0	XRay		C7H3NO4	[O-]C(=O)c1ccnc(c1)C(=O)[O-]	InChI=1S/C7H5NO4/c9-6(10)4-1-2-8-5(3-4)7(11)12/h1-3H,(H,9,10)(H,11,12)/p-2	165.103	93.15	5	0	2	1	0	-2.581	-1.333	12	12	0	2	1	WILD_TYPE	37.018	66.048	0	0.378	26	25	1	234	-10.2038	44.1611	-62.911	5	0	0	2	0	1	0	1			408.375	53.719	36.3636	9.9174	0
4lu3	1	41479	0	XRay		C4H6N4O3S2	CC(=O)Nc1nnc(s1)S(=O)(=O)N	InChI=1S/C4H6N4O3S2/c1-2(9)6-3-7-8-4(12-3)13(5,10)11/h1H3,(H2,5,10,11)(H,6,7,9)	222.245	151.66	5	2	2	1	0	-1.329	-1.038	13	13	0	0	1	WILD_TYPE	11.524	67.12	0	0.505	24	23	1	216	67.368	36.8885	1.71938	4	0	0	3	1	0	0	1			405	41.6667	44.1667	14.1667	0
1q9m	1	37858	0	XRay		C16H21NO3	COc1ccc(cc1OC2CCCC2)C3CNC(=O)C3	InChI=1S/C16H21NO3/c1-19-14-7-6-11(12-9-16(18)17-10-12)8-15(14)20-13-4-2-3-5-13/h6-8,12-13H,2-5,9-10H2,1H3,(H,17,18)/t12-/m0/s1	275.343	47.56	3	1	4	3	0	2.349	-3.688	20	22	0	0	1	WILD_TYPE	28.076	63.191	1	1.122	23	21	1	207	21.4799	-4.4894	31.8872	10	0	0	1	0	0	0	0			857.25	54.7244	29.9213	15.3543	0
3w1w	1	41234	0	XRay		C24H39O5	CC(CCC(=O)[O-])C1CCC2C3C(O)CC4CC(O)CCC4(C)C3CC(O)C12C	InChI=1S/C24H40O5/c1-13(4-7-21(28)29)16-5-6-17-22-18(12-20(27)24(16,17)3)23(2)9-8-15(25)10-14(23)11-19(22)26/h13-20,22,25-27H,4-12H2,1-3H3,(H,28,29)/p-1/t13-,14+,15-,16-,17+,18+,19-,20+,22+,23+,24-/m1/s1	407.563	100.82	5	3	4	4	0	1.438	-4.657	29	32	0	1	0	WILD_TYPE	19.649	51.94	1	1.445	30	28	1	261	-6.39476	-30.4964	38.285	13	0	0	1	0	0	0	0			1107	60.061	23.4756	16.4634	0
1xom	1	38266	0	XRay		C20H24NO4	COc1ccc(cc1OC2CCCC2)C3(CCC(CC3)C(=O)[O-])C#N	InChI=1S/C20H25NO4/c1-24-17-7-6-15(12-18(17)25-16-4-2-3-5-16)20(13-21)10-8-14(9-11-20)19(22)23/h6-7,12,14,16H,2-5,8-11H2,1H3,(H,22,23)/p-1/t14-,20-	342.409	82.38	5	0	5	3	0	2.7	-5.141	25	27	0	1	1	WILD_TYPE	7.478	59.679	1	1.201	34	31	2	306	14.349	6.09304	13.0278	12	0	0	1	0	0	0	0			860.625	57.6471	27.451	14.902	0
4h5t	1	41170	0	XRay		C10H12N5O10P2	Nc1ncnc2c1ncn2C3OC(COP(=O)([O-])OP(=O)([O-])[O-])C(O)C3O	InChI=1S/C10H15N5O10P2/c11-8-5-9(13-2-12-8)15(3-14-5)10-7(17)6(16)4(24-10)1-23-27(21,22)25-26(18,19)20/h2-4,6-7,10,16-17H,1H2,(H,21,22)(H2,11,12,13)(H2,18,19,20)/p-3/t4-,6-,7-,10-/m1/s1	424.177	260.7	14	3	6	3	1	-5.89	0.963	27	29	0	3	2	WILD_TYPE	32.223	74.371	0	0.258	43	42	1	387	17.6564	-0.321963	23.6735	1	0	0	4	0	0	0	1			337.5	53	47	0	0
3m2n	1	40245	0	XRay		C12H12ClN5O4S	NS(=O)(=O)c1ccc(CCNc2ncnc(Cl)c2[N+](=O)[O-])cc1	InChI=1S/C12H12ClN5O4S/c13-11-10(18(19)20)12(17-7-16-11)15-6-5-8-1-3-9(4-2-8)23(14,21)22/h1-4,7H,5-6H2,(H2,14,21,22)(H,15,16,17)	357.773	152.16	7	2	6	2	0	1.776	-4.512	23	24	1	1	2	WILD_TYPE	6.849	50.38	0	0.197	23	22	1	207	-3.45322	5.8327	14.157	4	0	0	1	1	0	0	1			344.25	45.098	48.0392	6.8627	0
4hzt	1	41228	0	XRay		C21H22ClN4O2	CC1(C)Cc2cc(Cl)ccc2C(=[NH+]1)NC(Cc3ccccc3)C4=NC(=O)ON4	InChI=1S/C21H21ClN4O2/c1-21(2)12-14-11-15(22)8-9-16(14)18(25-21)23-17(19-24-20(27)28-26-19)10-13-6-4-3-5-7-13/h3-9,11,17H,10,12H2,1-2H3,(H,23,25)(H,24,26,27)/p+1/t17-/m0/s1	397.878	76.69	4	3	5	4	0	3.913	-5.523	28	31	1	0	2	WILD_TYPE	25.971	65.252	3	0.562	32	29	0	288	10.5498	-17.0461	8.20829	9	0	0	2	0	0	0	0			293.625	40.2299	42.5287	17.2414	0
5fe1	2	42354	0	XRay		C10H9NO	CN1C(=O)C=Cc2ccccc12	InChI=1S/C10H9NO/c1-11-9-5-3-2-4-8(9)6-7-10(11)12/h2-7H,1H3	159.185	20.31	1	0	0	2	0	1.458	-1.882	12	13	0	0	1	WILD_TYPE	42.928	62.59	1	0.525	17	16	0	153	21.3617	-0.492833	-21.2097	4	0	0	1	0	0	0	0			432	40.625	53.125	6.25	0
3kig	1	40119	0	XRay		C8H7NO2S	NS(=O)(=O)c1cccc(c1)C#C	InChI=1S/C8H7NO2S/c1-2-7-4-3-5-8(6-7)12(9,10)11/h1,3-6H,(H2,9,10,11)	181.212	68.54	2	1	1	1	0	1.662	-1.521	12	12	0	0	1	WILD_TYPE	10.342	67.492	0	0.526	22	21	1	198	15.8214	4.75492	15.4528	5	0	0	1	1	0	0	1			405	45	45	10	0
3t84	1	40756	0	XRay		C8H15NO9S	CC(=O)OC1C(O)C(O)C(O)OC1COS(=O)(=O)N	InChI=1S/C8H15NO9S/c1-3(10)17-7-4(2-16-19(9,14)15)18-8(13)6(12)5(7)11/h4-8,11-13H,2H2,1H3,(H2,9,14,15)/t4-,5-,6-,7+,8+/m1/s1	301.271	173.98	9	4	5	1	0	-2.972	-0.681	19	19	0	0	0	WILD_TYPE	7.693	70.372	1	0.369	31	29	1	279	16.3772	0.982263	13.6469	6	0	0	4	2	0	0	1			327.375	48.4536	42.268	9.2784	0
3lxe	1	40234	0	XRay		C12H21NO8S	CC1(C)OC2COC3(COS(=O)(=O)N)OC(C)(C)OC3C2O1	InChI=1S/C12H21NO8S/c1-10(2)18-7-5-16-12(6-17-22(13,14)15)9(8(7)19-10)20-11(3,4)21-12/h7-9H,5-6H2,1-4H3,(H2,13,14,15)/t7-,8-,9+,12+/m1/s1	339.362	123.92	8	1	3	3	0	-1.932	-0.855	22	24	0	0	0	WILD_TYPE	22.65	63.227	0	1.166	31	30	1	279	-16.137	35.436	43.3882	6	0	0	1	1	0	0	1			438.75	60.7692	24.6154	14.6154	0
4fg7	1	41064	0	XRay		C10H12N5O13P3	Nc1ncnc2c1ncn2C3OC(COP(=O)([O-])OP(=O)([O-])OP(=O)([O-])[O-])C(O)C3O	InChI=1S/C10H16N5O13P3/c11-8-5-9(13-2-12-8)15(3-14-5)10-7(17)6(16)4(26-10)1-25-30(21,22)28-31(23,24)27-29(18,19)20/h2-4,6-7,10,16-17H,1H2,(H,21,22)(H,23,24)(H2,11,12,13)(H2,18,19,20)/p-4/t4-,6-,7-,10-/m1/s1	503.149	319.88	17	3	8	3	2	-7.651	1.756	31	33	0	4	2	WILD_TYPE	45.229	60.111	1	1.191	31	30	0	279	137.152	-28.7422	19.8101	2	0	0	2	1	1	0	0			833.625	51.417	38.0567	10.5263	0
4hlf	1	41199	0	XRay		C15H10O5	Oc1ccc2C(=O)C=C(Oc2c1)c3ccc(O)c(O)c3	InChI=1S/C15H10O5/c16-9-2-3-10-12(18)7-14(20-15(10)6-9)8-1-4-11(17)13(19)5-8/h1-7,16-17,19H	270.237	86.99	5	3	1	3	0	2.41	-2.376	20	22	0	0	2	WILD_TYPE	19.177	71.659	2	1.092	30	28	0	270	-6.1956	-37.0797	11.9205	8	0	0	2	1	0	0	0			378	57.1429	40.1786	2.6786	0
2bxe	2	38559	0	XRay		C13H7F2O3	Oc1ccc(cc1C(=O)[O-])c2ccc(F)cc2F	InChI=1S/C13H8F2O3/c14-8-2-3-9(11(15)6-8)7-1-4-12(16)10(5-7)13(17)18/h1-6,16H,(H,17,18)/p-1	249.19	60.36	3	1	2	2	0	1.673	-3.587	18	19	0	1	2	WILD_TYPE	58.07	56.502	0	1.475	26	26	0	234	-2.02478	-15.8661	-10.1918	7	0	0	1	0	0	0	0			1201.5	60.3933	31.4607	8.1461	0
3b92	1	39388	0	XRay		C13H16O3S2	CC#CCOc1ccc(cc1)S(=O)(=O)CCCS	InChI=1S/C13H16O3S2/c1-2-3-9-16-12-5-7-13(8-6-12)18(14,15)11-4-10-17/h5-8,17H,4,9-11H2,1H3	284.394	90.55	4	1	7	1	0	2.975	-3.16	18	18	0	0	1	WILD_TYPE	26.601	73.216	0	0.394	31	30	1	279	0.255667	59.6355	85.0197	9	1	0	1	0	0	0	0			445.5	39.3939	54.5455	6.0606	0
1equ	1	36131	0	XRay		C18H20O2	CC12CCC3C(=CCc4cc(O)ccc34)C1CCC2=O	InChI=1S/C18H20O2/c1-18-9-8-14-13-5-3-12(19)10-11(13)2-4-15(14)16(18)6-7-17(18)20/h3-5,10,14,16,19H,2,6-9H2,1H3/t14-,16+,18+/m1/s1	268.35	37.29	2	1	0	4	0	3.688	-4.281	20	23	0	0	1	WILD_TYPE	25.177	64.688	0	1.166	29	28	1	261	10.1535	27.6355	34.4487	7	0	0	1	0	0	0	0			516.375	60.1307	33.9869	5.8824	0
3ans	1	40429	0	XRay		C17H14N2O	O=C(NC1CC1c2ccccc2)c3ccc(cc3)C#N	InChI=1S/C17H14N2O/c18-11-12-6-8-14(9-7-12)17(20)19-16-10-15(16)13-4-2-1-3-5-13/h1-9,15-16H,10H2,(H,19,20)/t15-,16+/m1/s1	262.306	52.89	2	1	3	3	0	2.758	-4.613	20	22	0	0	2	WILD_TYPE	38.034	68.706	1	1.576	26	25	0	234	25.8253	24.3614	115.874	8	0	0	1	1	0	0	0			1208.25	53.0726	32.4022	14.5251	0
3pre	1	40511	0	XRay		C18H22N6O2	COC1CCC(CC1)N2C(=O)C(=Cc3c(C)nc(N)nc23)c4cc[nH]n4	InChI=1S/C18H22N6O2/c1-10-13-9-14(15-7-8-20-23-15)17(25)24(16(13)22-18(19)21-10)11-3-5-12(26-2)6-4-11/h7-9,11-12H,3-6H2,1-2H3,(H,20,23)(H2,19,21,22)/t11-,12-	354.406	110.02	6	2	3	4	0	1.656	-2.976	26	29	0	0	2	WILD_TYPE	50.609	61.719	0	1.355	32	32	0	288	45.1946	15.0036	30.9853	9	0	0	2	1	0	0	0			617.625	55.1913	25.1366	19.6721	0
2weg	1	39903	0	XRay		C6H6FNO2S	NS(=O)(=O)c1ccccc1F	InChI=1S/C6H6FNO2S/c7-5-3-1-2-4-6(5)11(8,9)10/h1-4H,(H2,8,9,10)	175.181	68.54	2	1	1	1	0	0.74	-1.8	11	11	0	0	1	WILD_TYPE	6.048	70.116	1	0.248	23	21	1	207	16.1771	3.92764	15.7916	3	0	0	1	1	0	0	1			330.75	42.8571	46.9388	10.2041	0
1xpz	1	38271	0	XRay		C16H14N6O3S	NS(=O)(=O)Oc1ccc(CN(c2ccc(cc2)C#N)n3cnnc3)cc1	InChI=1S/C16H14N6O3S/c17-9-13-1-5-15(6-2-13)22(21-11-19-20-12-21)10-14-3-7-16(8-4-14)25-26(18,23)24/h1-8,11-12H,10H2,(H2,18,23,24)	370.386	135.51	7	1	6	3	0	1.404	-4.239	26	28	0	0	3	WILD_TYPE	20.456	48.173	0	0.497	29	28	1	261	22.875	31.762	19.6313	5	0	0	2	1	0	0	1			452.25	48.5075	39.5522	11.9403	0
2ydd	1	40620	0	XRay		C10H12N5O7P	Nc1ncnc2c1ncn2C3OC(CO)C(O)C3OP(=O)([O-])[O-]	InChI=1S/C10H14N5O7P/c11-8-5-9(13-2-12-8)15(3-14-5)10-7(22-23(18,19)20)6(17)4(1-16)21-10/h2-4,6-7,10,16-17H,1H2,(H2,11,12,13)(H2,18,19,20)/p-2/t4-,6-,7-,10-/m1/s1	345.205	201.54	11	3	4	3	1	-4.13	0.31	23	25	0	2	2	WILD_TYPE	36.687	43.341	1	0.87	19	18	0	171	-8.22874	4.48174	-24.1987	3	0	0	3	0	0	0	0			951.75	44.6809	42.5532	12.766	0
2bu7	1	38511	0	XRay		C20H26ClN2O2	CC(C)c1ccc(COc2ccc(CC(=O)NCC[NH3+])cc2Cl)cc1	InChI=1S/C20H25ClN2O2/c1-14(2)17-6-3-15(4-7-17)13-25-19-8-5-16(11-18(19)21)12-20(24)23-10-9-22/h3-8,11,14H,9-10,12-13,22H2,1-2H3,(H,23,24)/p+1	361.886	65.97	2	2	8	2	0	2.664	-6.161	25	26	1	0	2	WILD_TYPE	55.477	54.51	0	1.183	28	28	0	252	37.9274	35.2504	90.3348	12	0	0	1	0	0	0	0			408.375	63.6364	35.5372	0.8264	0
4f9b	2	41047	0	XRay		C12H11N3O	O=C1NCCc2[nH]c(cc12)c3ccncc3	InChI=1S/C12H11N3O/c16-12-9-7-11(8-1-4-13-5-2-8)15-10(9)3-6-14-12/h1-2,4-5,7,15H,3,6H2,(H,14,16)	213.235	57.78	2	2	1	3	0	0.87	-2.498	16	18	0	0	2	WILD_TYPE	46.032	66.029	0	0.723	24	24	0	216	29.1259	-13.8143	29.7251	6	0	0	2	1	0	0	0			698.625	48.7923	42.9952	8.2126	0
3du8	2	39646	0	XRay		C13H14FN5O	Nc1nccc(n1)c2cc3C(=O)NCC(CCF)c3[nH]2	InChI=1S/C13H14FN5O/c14-3-1-7-6-17-12(20)8-5-10(18-11(7)8)9-2-4-16-13(15)19-9/h2,4-5,7,18H,1,3,6H2,(H,17,20)(H2,15,16,19)/t7-/m0/s1	275.282	96.69	4	3	3	3	0	1.078	-2.475	20	22	0	0	2	WILD_TYPE	44.631	61.058	0	1.103	24	24	0	216	3.7503	8.07485	-34.1124	2	0	0	2	1	0	0	0			499.5	50.6757	31.0811	18.2432	0
4em9	1	41010	0	XRay		C9H12O6P	[O-]C(=O)CCP(CCC(=O)[O-])CCC(=O)[O-]	InChI=1S/C9H15O6P/c10-7(11)1-4-16(5-2-8(12)13)6-3-9(14)15/h1-6H2,(H,10,11)(H,12,13)(H,14,15)/p-3	247.162	133.97	7	0	9	0	0	-4.256	-1.559	16	15	0	3	0	WILD_TYPE	60.427	63.763	0	1.382	29	29	0	261	40.1219	-21.6631	43.6888	7	0	0	2	0	0	0	0			853.875	60.0791	36.3636	3.5573	0
3m98	1	40258	0	XRay		C15H12ClN3O3S	NS(=O)(=O)c1cc(ccc1Cl)C(=O)Cn2cnc3ccccc23	InChI=1S/C15H12ClN3O3S/c16-11-6-5-10(7-15(11)23(17,21)22)14(20)8-19-9-18-12-3-1-2-4-13(12)19/h1-7,9H,8H2,(H2,17,21,22)	349.792	103.43	4	1	4	3	0	2.176	-4.819	23	25	0	0	3	WILD_TYPE	10.697	60.007	0	0.474	30	29	1	270	-3.524	3.08204	13.0623	6	0	0	2	1	0	0	1			320.625	52.6316	42.1053	5.2632	0
3e7m	2	39678	0	XRay		C14H21N3O2	CCOC(=O)N1CCC(CC1)Nc2cc(C)ccn2	InChI=1S/C14H21N3O2/c1-3-19-14(18)17-8-5-12(6-9-17)16-13-10-11(2)4-7-15-13/h4,7,10,12H,3,5-6,8-9H2,1-2H3,(H,15,16)	263.335	54.46	4	1	4	2	0	1.875	-2.487	19	20	0	0	1	WILD_TYPE	24.336	75.078	2	0.64	25	22	1	225	127.11	115.879	90.7576	6	0	0	1	1	0	0	0			1805.62	40.5607	47.4766	11.9626	0
1i7i	1	36959	0	XRay		C20H23O7S	CCOC(Cc1ccc(OCCc2ccc(OS(=O)(=O)C)cc2)cc1)C(=O)[O-]	InChI=1S/C20H24O7S/c1-3-25-19(20(21)22)14-16-6-8-17(9-7-16)26-13-12-15-4-10-18(11-5-15)27-28(2,23)24/h4-11,19H,3,12-14H2,1-2H3,(H,21,22)/p-1/t19-/m0/s1	407.457	110.34	7	0	11	2	0	1.893	-5.473	28	29	0	1	2	WILD_TYPE	48.462	65.927	1	1.611	35	34	0	315	18.3393	18.6059	13.384	15	0	0	4	0	0	0	0			1096.88	62.4615	28.3077	9.2308	0
4hxs	1	41225	0	XRay		C16H14N2O3S2	O=C1NC(=CS1)c2cccc(NS(=O)(=O)Cc3ccccc3)c2	InChI=1S/C16H14N2O3S2/c19-16-17-15(10-22-16)13-7-4-8-14(9-13)18-23(20,21)11-12-5-2-1-3-6-12/h1-10,18H,11H2,(H,17,19)	346.424	108.94	4	2	5	3	0	2.039	-4.297	23	25	0	0	2	WILD_TYPE	12.777	44.759	1	1.287	21	20	0	189	-5.54152	6.59491	1.34174	6	0	0	1	0	0	0	0			381.375	72.5664	23.8938	3.5398	0
3dpd	1	39637	0	XRay		C13H18N2O2S	CC1(C)CC(=O)c2sc(nc2C1)N3CCOCC3	InChI=1S/C13H18N2O2S/c1-13(2)7-9-11(10(16)8-13)18-12(14-9)15-3-5-17-6-4-15/h3-8H2,1-2H3	266.359	70.67	4	0	1	3	0	1.954	-2.639	18	20	0	0	1	WILD_TYPE	45.027	64.23	0	0.744	27	27	0	243	22.2368	61.3832	21.3906	12	0	0	1	0	0	0	0			664.875	51.7766	37.0558	11.1675	0
3e7g	8	39678	0	XRay		C14H21N3O2	CCOC(=O)N1CCC(CC1)Nc2cc(C)ccn2	InChI=1S/C14H21N3O2/c1-3-19-14(18)17-8-5-12(6-9-17)16-13-10-11(2)4-7-15-13/h4,7,10,12H,3,5-6,8-9H2,1-2H3,(H,15,16)	263.335	54.46	4	1	4	2	0	1.875	-2.487	19	20	0	0	1	WILD_TYPE	33.955	73.416	2	0.494	25	22	1	225	37.194	34.9893	32.0178	6	0	0	1	1	0	0	0			1954.12	44.3869	42.6598	12.9534	0
4hxm	1	41225	0	XRay		C17H17N3O4S3	CCCC(=O)Nc1cc(NS(=O)(=O)c2cccs2)cc(c1)C3=CSC(=O)N3	InChI=1S/C17H17N3O4S3/c1-2-4-15(21)18-12-7-11(14-10-26-17(22)19-14)8-13(9-12)20-27(23,24)16-5-3-6-25-16/h3,5-10,20H,2,4H2,1H3,(H,18,21)(H,19,22)	423.53	166.29	5	3	7	3	0	2.062	-4.826	27	29	0	0	2	WILD_TYPE	6.385	44.709	1	1.293	24	23	0	216	7.26763	-7.30122	-0.641889	8	0	0	1	0	0	0	0			357.75	63.2075	29.2453	7.5472	0
1pwy	1	37804	0	XRay		C8H11N5O3	NC1=Nc2c(ncn2COCCO)C(=O)N1	InChI=1S/C8H11N5O3/c9-8-11-6-5(7(15)12-8)10-3-13(6)4-16-2-1-14/h3,14H,1-2,4H2,(H3,9,11,12,15)	225.205	114.76	6	3	4	2	0	-1.423	-0.53	16	17	0	0	1	WILD_TYPE	38.538	67.734	0	0.939	32	32	0	288	-16.7142	87.7747	0.676063	3	0	0	1	1	0	0	0			556.875	49.0909	47.8788	3.0303	0
3ntg	4	40363	0	XRay		C15H12Cl2F3O4	CC(C)COc1c(Cl)cc2C=C(C(Oc2c1Cl)C(F)(F)F)C(=O)[O-]	InChI=1S/C15H13Cl2F3O4/c1-6(2)5-23-12-9(16)4-7-3-8(14(21)22)13(15(18,19)20)24-11(7)10(12)17/h3-4,6,13H,5H2,1-2H3,(H,21,22)/p-1/t13-/m1/s1	384.155	58.59	4	0	5	2	0	3.691	-6.757	24	25	0	1	1	WILD_TYPE	41.354	66.751	0	1.214	32	32	0	288	57.9993	45.5056	78.0362	14	0	0	2	0	1	0	0			941.625	65.5914	31.1828	3.2258	0
4p0a	1	41690	0	XRay		C21H29N4O8	CC(C)C[C@H](NC(=O)[C@@H]([NH3+])CC(=O)[O-])C(=O)N[C@@H](Cc1ccc(O)cc1)C(=O)NCC(=O)[O-]	InChI=1S/C21H30N4O8/c1-11(2)7-15(24-19(31)14(22)9-17(27)28)21(33)25-16(20(32)23-10-18(29)30)8-12-3-5-13(26)6-4-12/h3-6,11,14-16,26H,7-10,22H2,1-2H3,(H,23,32)(H,24,31)(H,25,33)(H,27,28)(H,29,30)/p-1/t14-,15-,16-/m0/s1	465.477	215.42	8	5	13	1	1	-4.561	-3.991	33	33	1	2	1	WILD_TYPE	81.814	40.128	0	0.087	20	20	0	180	9.14803	-9.83518	-4.07182	8	0	0	3	0	0	0	0			256.5	40.7895	42.1053	17.1053	0
4hkk	2	41197	0	XRay		C15H9O5	Oc1ccc(cc1)C2=CC(=O)c3c([O-])cc(O)cc3O2	InChI=1S/C15H10O5/c16-9-3-1-8(2-4-9)13-7-12(19)15-11(18)5-10(17)6-14(15)20-13/h1-7,16-18H/p-1	269.229	89.82	5	2	1	3	0	1.707	-2.37	20	22	0	1	2	WILD_TYPE	26.893	70.299	1	0.761	30	29	0	270	-36.3447	5.94	-17.1858	8	1	0	1	0	0	0	0			556.875	50.9091	44.2424	4.8485	0
3v2j	1	40889	0	XRay		C4H6N4O3S2	CC(=O)Nc1nnc(s1)S(=O)(=O)N	InChI=1S/C4H6N4O3S2/c1-2(9)6-3-7-8-4(12-3)13(5,10)11/h1H3,(H2,5,10,11)(H,6,7,9)	222.245	151.66	5	2	2	1	0	-1.329	-1.038	13	13	0	0	1	WILD_TYPE	11.402	63.95	0	0.025	25	24	1	225	-5.22162	3.16969	15.3037	3	0	0	2	1	0	0	1			340.875	45.5446	43.5644	10.8911	0
5ikt	1	42432	0	XRay		C14H11ClNO2	Cc1c(Cl)cccc1Nc2ccccc2C(=O)[O-]	InChI=1S/C14H12ClNO2/c1-9-11(15)6-4-8-12(9)16-13-7-3-2-5-10(13)14(17)18/h2-8,16H,1H3,(H,17,18)/p-1	260.696	52.16	3	1	3	2	0	2.686	-4.588	18	19	0	1	2	WILD_TYPE	37.692	71.071	0	1.524	28	28	0	252	165.423	185.645	192.591	11	0	0	2	0	0	0	0			266.625	79.7468	18.9873	1.2658	0
3qi4	1	40569	0	XRay		C10H14N4O2	CC(C)CN1C(=O)N(C)C(=O)c2nc[nH]c12	InChI=1S/C10H14N4O2/c1-6(2)4-14-8-7(11-5-12-8)9(15)13(3)10(14)16/h5-6H,4H2,1-3H3,(H,11,12)	222.244	69.3	3	1	2	2	0	0.608	-0.77	16	17	0	0	1	WILD_TYPE	36.622	47.218	0	1.068	20	20	0	180	75.5963	51.5024	41.6628	7	1	0	0	1	0	0	0			796.5	58.8983	33.4746	7.6271	0
5av4	1	42165	0	XRay		C15H9O5	Oc1ccc(cc1)C2=COc3cc(O)cc([O-])c3C2=O	InChI=1S/C15H10O5/c16-9-3-1-8(2-4-9)11-7-20-13-6-10(17)5-12(18)14(13)15(11)19/h1-7,16-18H/p-1	269.229	89.82	5	2	1	3	0	1.437	-2.353	20	22	0	1	2	WILD_TYPE	18.895	67.774	0	0.888	29	27	2	243	-22.7099	2.10605	-10.912	10	0	0	2	1	0	0	0			486	55.5556	38.8889	5.5556	0
1g54	1	36829	0	XRay		C14H9F5N2O3S	NS(=O)(=O)c1ccc(cc1)C(=O)NCc2c(F)c(F)c(F)c(F)c2F	InChI=1S/C14H9F5N2O3S/c15-9-8(10(16)12(18)13(19)11(9)17)5-21-14(22)6-1-3-7(4-2-6)25(20,23)24/h1-4H,5H2,(H,21,22)(H2,20,23,24)	380.29	97.63	3	2	4	2	0	2.354	-4.645	25	26	0	0	2	WILD_TYPE	11.105	49.898	0	0.84	26	25	1	234	-3.47476	6.38804	14.4164	7	0	0	1	1	0	0	1			371.25	48.1818	40	11.8182	0
1d2s	1	36431	0	XRay		C19H30O2	CC12CCC3C(CCC4CC(=O)CCC34C)C1CCC2O	InChI=1S/C19H30O2/c1-18-9-7-13(20)11-12(18)3-4-14-15-5-6-17(21)19(15,2)10-8-16(14)18/h12,14-17,21H,3-11H2,1-2H3/t12-,14-,15-,16-,17-,18-,19-/m0/s1	290.44	37.29	2	1	0	4	0	3.301	-4.763	21	24	0	0	0	WILD_TYPE	24.485	74.708	0	1.529	32	32	0	288	21.7863	10.7318	32.5236	10	0	0	2	1	0	0	0			550.125	66.8712	23.9264	9.2025	0
5auz	1	42165	0	XRay		C15H9O5	Oc1ccc(cc1)C2=COc3cc(O)cc([O-])c3C2=O	InChI=1S/C15H10O5/c16-9-3-1-8(2-4-9)11-7-20-13-6-10(17)5-12(18)14(13)15(11)19/h1-7,16-18H/p-1	269.229	89.82	5	2	1	3	0	1.437	-2.353	20	22	0	1	2	WILD_TYPE	19.46	64.47	2	0.741	28	26	0	252	-22.6091	2.3453	-10.744	10	0	0	2	1	0	0	0			432	57.8125	36.7188	5.4688	0
3v4a	1	40891	0	XRay		C17H14Cl2N2O2S	CN1C(=S)N(C(=O)C1(C)c2ccc(O)cc2)c3ccc(Cl)c(Cl)c3	InChI=1S/C17H14Cl2N2O2S/c1-17(10-3-6-12(22)7-4-10)15(23)21(16(24)20(17)2)11-5-8-13(18)14(19)9-11/h3-9,22H,1-2H3/t17-/m1/s1	381.276	75.87	3	1	2	3	1	5.369	-6.45	24	26	0	0	2	WILD_TYPE	14.598	75.467	3	1.726	40	37	0	360	27.7466	1.71988	4.94771	13	0	0	1	0	0	0	0			324	75	21.875	3.125	0
4bf6	1	41348	0	XRay		C13H9N5O2S2	NS(=O)(=O)c1ccc(s1)c2cn(nn2)c3cccc(c3)C#N	InChI=1S/C13H9N5O2S2/c14-7-9-2-1-3-10(6-9)18-8-11(16-17-18)12-4-5-13(21-12)22(15,19)20/h1-6,8H,(H2,15,19,20)	331.373	151.28	5	1	3	3	0	2.197	-4.374	22	24	0	0	3	WILD_TYPE	6.238	49.677	1	0.325	26	24	1	234	-5.06786	5.90141	13.2395	4	0	0	2	1	0	0	1			310.5	43.4783	45.6522	10.8696	0
3ldo	1	40191	0	XRay		C10H13N6O12P3	Nc1ncnc2c1ncn2C3OC(COP(=O)([O-])OP(=O)([O-])NP(=O)([O-])[O-])C(O)C3O	InChI=1S/C10H17N6O12P3/c11-8-5-9(13-2-12-8)16(3-14-5)10-7(18)6(17)4(27-10)1-26-31(24,25)28-30(22,23)15-29(19,20)21/h2-4,6-7,10,17-18H,1H2,(H,24,25)(H2,11,12,13)(H4,15,19,20,21,22,23)/p-4/t4-,6-,7-,10-/m1/s1	502.164	322.68	16	4	8	3	2	-8.266	1.663	31	33	0	4	2	WILD_TYPE	12.159	69.969	3	0.514	47	44	0	423	17.8738	-4.47306	4.26219	1	0	0	10	1	0	0	0			516.375	49.0196	47.0588	3.9216	0
1bnv	1	36006	0	XRay		C14H18N3O5S3	C[NH2+]C1CN(c2cccc(OC)c2)S(=O)(=O)c3sc(cc13)S(=O)(=O)N	InChI=1S/C14H17N3O5S3/c1-16-12-8-17(9-4-3-5-10(6-9)22-2)25(20,21)14-11(12)7-13(23-14)24(15,18)19/h3-7,12,16H,8H2,1-2H3,(H2,15,18,19)/p+1/t12-/m1/s1	404.505	168.37	5	2	4	3	0	-0.723	-3.213	25	27	1	0	2	WILD_TYPE	14.45	55.495	0	0.222	26	25	1	234	-4.01644	4.84448	14.4153	5	0	0	2	2	0	0	1			317.25	40.4255	48.9362	10.6383	0
4nbn	1	41570	0	XRay		C18H18N4O2	Oc1ccccc1CNc2cc(NCc3ccccc3O)ncn2	InChI=1S/C18H18N4O2/c23-15-7-3-1-5-13(15)10-19-17-9-18(22-12-21-17)20-11-14-6-2-4-8-16(14)24/h1-9,12,23-24H,10-11H2,(H2,19,20,21,22)	322.361	90.3	6	4	6	3	0	3.429	-3.994	24	26	0	0	3	WILD_TYPE	18.743	70.195	2	0.628	28	26	0	126	26.2423	28.9997	7.06333	5	0	0	1	0	0	0	0			432	62.5	35.1563	2.3438	0
3ie3	2	40016	0	XRay		C12H15N3O4S	OCCCCCCSc1ccc(c2nonc12)[N+](=O)[O-]	InChI=1S/C12H15N3O4S/c16-7-3-1-2-4-8-20-10-6-5-9(15(17)18)11-12(10)14-19-13-11/h5-6,16H,1-4,7-8H2	297.33	130.27	6	1	8	2	0	2.851	-4.418	20	21	1	1	2	WILD_TYPE	14.406	32.072	1	0.751	18	17	0	162	9.65525	18.3244	4.37235	3	1	0	1	0	0	0	0			533.25	43.6709	42.4051	13.9241	0
3nup	1	40366	0	XRay		C16H25N6	CC(C)c1n[nH]cc1c2ccnc(NC3CC[NH+](C)CC3)n2	InChI=1S/C16H24N6/c1-11(2)15-13(10-18-21-15)14-4-7-17-16(20-14)19-12-5-8-22(3)9-6-12/h4,7,10-12H,5-6,8-9H2,1-3H3,(H,18,21)(H,17,19,20)/p+1	301.41	70.92	4	3	4	3	0	0.734	-4.347	22	24	1	0	2	WILD_TYPE	60.149	62.348	0	0.895	24	24	0	216	23.478	35.7111	-8.06909	7	0	0	2	1	0	1	0			691.875	50.7317	40.9756	8.2927	0
1f5f	1	36691	0	XRay		C19H30O2	CC12CCC3C(CCC4CC(=O)CCC34C)C1CCC2O	InChI=1S/C19H30O2/c1-18-9-7-13(20)11-12(18)3-4-14-15-5-6-17(21)19(15,2)10-8-16(14)18/h12,14-17,21H,3-11H2,1-2H3/t12-,14-,15-,16-,17-,18-,19-/m0/s1	290.44	37.29	2	1	0	4	0	3.301	-4.763	21	24	0	0	0	WILD_TYPE	31.581	75.186	1	1.544	34	33	0	306	21.7882	10.7674	32.664	11	0	0	2	0	0	0	0			475.875	62.4113	28.3688	9.2199	0
4qkn	1	41797	0	XRay		C14H10Cl2NO2	Cc1ccc(Cl)c(Nc2ccccc2C(=O)[O-])c1Cl	InChI=1S/C14H11Cl2NO2/c1-8-6-7-10(15)13(12(8)16)17-11-5-3-2-4-9(11)14(18)19/h2-7,17H,1H3,(H,18,19)/p-1	295.141	52.16	3	1	3	2	0	3.35	-5.381	19	20	0	1	2	WILD_TYPE	50.073	49.523	1	0.946	23	21	1	207	173.83	-7.42553	22.9426	8	0	0	2	0	0	0	0			597.375	62.1469	29.9435	7.9096	0
2woa	3	40016	0	XRay		C18H17O3	OC(CCc1ccc2c(Cc3ccccc23)c1)CC(=O)[O-]	InChI=1S/C18H18O3/c19-15(11-18(20)21)7-5-12-6-8-17-14(9-12)10-13-3-1-2-4-16(13)17/h1-4,6,8-9,15,19H,5,7,10-11H2,(H,20,21)/p-1/t15-/m0/s1	281.326	60.36	3	1	5	3	0	1.95	-5.133	21	23	0	1	2	WILD_TYPE	35.924	67.131	0	1.033	29	28	1	261	50.3659	41.724	26.977	6	1	0	2	0	0	0	1			540	51.875	41.25	6.875	0
2xj2	1	40360	0	XRay		C19H22N4O2	C[N@H+]1CCCN(CC1)c2cncc(n2)c3cccc(\C=C\C(=O)[O-])c3	InChI=1S/C19H22N4O2/c1-22-8-3-9-23(11-10-22)18-14-20-13-17(21-18)16-5-2-4-15(12-16)6-7-19(24)25/h2,4-7,12-14H,3,8-11H2,1H3,(H,24,25)/b7-6+	338.404	73.59	5	1	4	3	0	-0.741	-5.018	25	27	1	1	2	WILD_TYPE	18.812	65.235	3	1.23	33	30	0	297	-22.1913	-34.5369	-2.11348	8	0	0	3	1	1	0	0			401.625	61.3445	35.2941	3.3613	0
1nas	1	35880	0	XRay		C12H14N2O2	CC(=O)NCCc1c[nH]c2ccc(O)cc12	InChI=1S/C12H14N2O2/c1-8(15)13-5-4-9-7-14-12-3-2-10(16)6-11(9)12/h2-3,6-7,14,16H,4-5H2,1H3,(H,13,15)	218.252	65.12	2	3	3	2	0	1.33	-2.689	16	17	0	0	2	WILD_TYPE	18.904	62.815	0	1.021	20	19	1	180	-15.9826	62.575	25.8931	6	0	0	1	1	0	0	0			324	66.6667	25	8.3333	0
4jaj	1	41323	0	XRay		C12H8N2O	O=C1Nc2ncccc2c3ccccc13	InChI=1S/C12H8N2O/c15-12-10-5-2-1-4-8(10)9-6-3-7-13-11(9)14-12/h1-7H,(H,13,14,15)	196.205	41.99	2	1	0	3	0	1.691	-2.813	15	17	0	0	2	WILD_TYPE	72.485	53.366	0	1.07	21	21	0	189	-4.6064	-31.5137	6.12147	5	0	0	1	1	0	0	0			1137.38	45.6973	45.4006	8.9021	0
4bis	1	41376	0	XRay		C10H6NO3	Oc1cccc2c(ccnc12)C(=O)[O-]	InChI=1S/C10H7NO3/c12-8-3-1-2-6-7(10(13)14)4-5-11-9(6)8/h1-5,12H,(H,13,14)/p-1	188.16	73.25	4	1	1	2	0	-0.07	-1.934	14	15	0	1	2	WILD_TYPE	31.358	61.086	0	0.53	22	22	0	198	26.0261	-21.3235	-5.76007	2	1	0	2	0	1	0	0			894.375	31.6981	57.3585	10.9434	0
4dit	1	40939	0	XRay		C16H11N5OS	O=C(Nc1cccnc1)c2ccnc3[nH]c(nc23)c4ccsc4	InChI=1S/C16H11N5OS/c22-16(19-11-2-1-5-17-8-11)12-3-6-18-15-13(12)20-14(21-15)10-4-7-23-9-10/h1-9H,(H,19,22)(H,18,20,21)	321.356	111.8	4	2	3	4	0	1.615	-4.642	23	26	0	0	4	WILD_TYPE	56.961	60.859	0	1.166	23	23	0	207	10.8934	-4.77961	-9.5357	9	0	0	2	1	0	0	0			789.75	52.5641	32.0513	15.3846	0
1fgi	1	35511	0	XRay		C17H15N2O3	Cc1c[nH]c(\C=C\2/C(=O)Nc3ccccc23)c1CCC(=O)[O-]	InChI=1S/C17H16N2O3/c1-10-9-18-15(11(10)6-7-16(20)21)8-13-12-4-2-3-5-14(12)19-17(13)22/h2-5,8-9,18H,6-7H2,1H3,(H,19,22)(H,20,21)/p-1/b13-8-	295.313	85.02	3	2	4	3	0	1.249	-4.025	22	24	0	1	2	WILD_TYPE	34.196	65.267	0	1.085	29	29	0	261	8.71095	4.01168	21.7269	3	0	0	2	0	0	0	0			678.375	60.6965	35.3234	3.9801	0
3vjn	1	40843	0	XRay		C10H13N6O12P3	Nc1ncnc2c1ncn2C3OC(COP(=O)([O-])OP(=O)([O-])NP(=O)([O-])[O-])C(O)C3O	InChI=1S/C10H17N6O12P3/c11-8-5-9(13-2-12-8)16(3-14-5)10-7(18)6(17)4(27-10)1-26-31(24,25)28-30(22,23)15-29(19,20)21/h2-4,6-7,10,17-18H,1H2,(H,24,25)(H2,11,12,13)(H4,15,19,20,21,22,23)/p-4/t4-,6-,7-,10-/m1/s1	502.164	322.68	16	4	8	3	2	-8.266	1.663	31	33	0	4	2	WILD_TYPE	53.044	39.595	0	0.899	26	26	0	234	2.40287	48.6369	22.6045	2	0	0	2	1	1	0	0			411.75	54.918	26.2295	18.8525	0
2pix	1	39185	0	XRay		C19H30O2	CC12CCC3C(CCC4CC(=O)CCC34C)C1CCC2O	InChI=1S/C19H30O2/c1-18-9-7-13(20)11-12(18)3-4-14-15-5-6-17(21)19(15,2)10-8-16(14)18/h12,14-17,21H,3-11H2,1-2H3/t12-,14-,15-,16-,17-,18-,19-/m0/s1	290.44	37.29	2	1	0	4	0	3.301	-4.763	21	24	0	0	0	WILD_TYPE	43.355	76.564	0	1.665	30	30	0	270	27.6254	2.23595	4.53095	15	0	0	2	1	0	0	0			367.875	68.8073	22.0183	9.1743	0
3vjo	1	40843	0	XRay		C10H13N6O12P3	Nc1ncnc2c1ncn2C3OC(COP(=O)([O-])OP(=O)([O-])NP(=O)([O-])[O-])C(O)C3O	InChI=1S/C10H17N6O12P3/c11-8-5-9(13-2-12-8)16(3-14-5)10-7(18)6(17)4(27-10)1-26-31(24,25)28-30(22,23)15-29(19,20)21/h2-4,6-7,10,17-18H,1H2,(H,24,25)(H2,11,12,13)(H4,15,19,20,21,22,23)/p-4/t4-,6-,7-,10-/m1/s1	502.164	322.68	16	4	8	3	2	-8.266	1.663	31	33	0	4	2	WILD_TYPE	59.895	37.063	0	0.841	25	25	0	225	47.9751	2.17039	-22.0919	1	0	0	2	1	1	0	0			529.875	45.8599	36.3057	17.8344	0
3dy8	2	39654	0	XRay		C10H14N4O2	CC(C)CN1C(=O)N(C)C(=O)c2nc[nH]c12	InChI=1S/C10H14N4O2/c1-6(2)4-14-8-7(11-5-12-8)9(15)13(3)10(14)16/h5-6H,4H2,1-3H3,(H,11,12)	222.244	69.3	3	1	2	2	0	0.608	-0.77	16	17	0	0	1	WILD_TYPE	38.823	43.95	0	1.087	15	15	0	135	95.8673	21.2311	12.8619	4	1	0	0	1	0	0	0			769.5	52.193	37.7193	10.0877	0
4i1c	1	41233	0	XRay		C24H27ClN4O2S	CCCc1scc(c1CC(NC2=[NH+]C(C)(C)Cc3cc(Cl)ccc23)C(=O)[O-])c4cn[nH]c4	InChI=1S/C24H27ClN4O2S/c1-4-5-21-18(19(13-32-21)15-11-26-27-12-15)9-20(23(30)31)28-22-17-7-6-16(25)8-14(17)10-24(2,3)29-22/h6-8,11-13,20H,4-5,9-10H2,1-3H3,(H,26,27)(H,28,29)(H,30,31)/t20-/m0/s1	471.015	123.05	3	3	8	4	0	3.457	-7.306	32	35	1	1	3	WILD_TYPE	36.078	68.256	2	0.783	38	36	0	342	9.68572	-16.2962	8.30506	8	0	0	1	1	0	0	0			951.75	29.7872	58.8652	11.3475	0
3ig7	1	40021	0	XRay		C18H22N4O3	COc1ccc(CC(=O)Nc2cn(cn2)C3CC(C3)NC(=O)C)cc1	InChI=1S/C18H22N4O3/c1-12(23)20-14-8-15(9-14)22-10-17(19-11-22)21-18(24)7-13-3-5-16(25-2)6-4-13/h3-6,10-11,14-15H,7-9H2,1-2H3,(H,20,23)(H,21,24)/t14-,15+	342.392	85.25	4	2	6	3	0	0.458	-4.051	25	27	0	0	2	WILD_TYPE	39.225	59.894	0	0.513	33	33	0	297	1.40136	28.2037	7.52952	8	0	0	2	1	0	0	0			604.125	43.5754	48.6034	7.8212	0
3itu	3	40053	0	XRay		C10H14N4O2	CC(C)CN1C(=O)N(C)C(=O)c2nc[nH]c12	InChI=1S/C10H14N4O2/c1-6(2)4-14-8-7(11-5-12-8)9(15)13(3)10(14)16/h5-6H,4H2,1-3H3,(H,11,12)	222.244	69.3	3	1	2	2	0	0.608	-0.77	16	17	0	0	1	WILD_TYPE	16.271	59.903	1	1.141	23	22	0	207	36.6416	29.6636	-7.83737	7	1	0	0	1	0	0	0			722.25	58.4112	28.972	12.6168	0
3b28	1	40745	0	XRay		C16H13ClN4OS	CSc1nc(N)nc(n1)c2c(Cl)cc3COCc4cccc2c34	InChI=1S/C16H13ClN4OS/c1-23-16-20-14(19-15(18)21-16)13-10-4-2-3-8-6-22-7-9(12(8)10)5-11(13)17/h2-5H,6-7H2,1H3,(H2,18,19,20,21)	344.819	99.22	6	1	2	4	0	3.533	-5.547	23	26	0	0	3	WILD_TYPE	10.503	63.081	3	0.853	33	30	0	297	-27.1457	21.9397	-20.4109	10	0	0	2	1	0	0	0			465.75	44.2029	43.4783	12.3188	0
4k0t	1	41368	0	XRay		C8H6ClN3O2S2	NS(=O)(=O)c1nnc(s1)c2ccccc2Cl	InChI=1S/C8H6ClN3O2S2/c9-6-4-2-1-3-5(6)7-11-12-8(15-7)16(10,13)14/h1-4H,(H2,10,13,14)	275.735	122.55	4	1	2	2	0	1.598	-3.399	16	17	0	0	2	WILD_TYPE	7.346	61.545	0	0.769	24	23	1	216	16.8836	4.17912	15.0596	4	0	0	2	1	0	0	1			374.625	51.3514	40.5405	8.1081	0
4dpe	1	40952	0	XRay		C13H20N2O5S	COc1ccc(cc1)S(=O)(=O)N(CC(C)C)CC(=O)NO	InChI=1S/C13H20N2O5S/c1-10(2)8-15(9-13(16)14-17)21(18,19)12-6-4-11(20-3)5-7-12/h4-7,10,17H,8-9H2,1-3H3,(H,14,16)	316.373	104.32	5	2	7	1	0	0.989	-2.678	21	21	0	0	1	WILD_TYPE	29.231	58.971	0	0.811	23	22	1	207	2.80467	-9.79362	-0.784667	7	0	0	2	1	0	0	1			621	41.8478	46.1957	11.9565	0
3mfr	1	40271	0	XRay		C10H13N6O12P3	Nc1ncnc2c1ncn2C3OC(COP(=O)([O-])OP(=O)([O-])NP(=O)([O-])[O-])C(O)C3O	InChI=1S/C10H17N6O12P3/c11-8-5-9(13-2-12-8)16(3-14-5)10-7(18)6(17)4(27-10)1-26-31(24,25)28-30(22,23)15-29(19,20)21/h2-4,6-7,10,17-18H,1H2,(H,24,25)(H2,11,12,13)(H4,15,19,20,21,22,23)/p-4/t4-,6-,7-,10-/m1/s1	502.164	322.68	16	4	8	3	2	-8.266	1.663	31	33	0	4	2	WILD_TYPE	36.601	66.208	0	1.287	27	27	0	243	-31.4461	11.3687	-3.51384	4	0	0	2	0	0	0	0			870.75	55.814	27.5194	16.6667	0
4uyf	3	41882	0	XRay		C25H22ClN2O3	CC1CC(Nc2ccc(Cl)cc2)c3cc(ccc3N1C(=O)C)c4ccc(cc4)C(=O)[O-]	InChI=1S/C25H23ClN2O3/c1-15-13-23(27-21-10-8-20(26)9-11-21)22-14-19(7-12-24(22)28(15)16(2)29)17-3-5-18(6-4-17)25(30)31/h3-12,14-15,23,27H,13H2,1-2H3,(H,30,31)/p-1/t15-,23+/m0/s1	433.907	72.47	4	1	4	4	0	3.174	-7.242	31	34	0	1	3	WILD_TYPE	21.307	64.683	3	1.422	36	33	0	324	2.85974	7.74948	18.8102	16	0	0	2	0	0	0	0			948.375	53.7367	40.9253	5.3381	0
4kp5	4	41407	0	XRay		C12H10ClN3O3S2	NS(=O)(=O)c1ccc(cc1Cl)C(=O)CSc2ncccn2	InChI=1S/C12H10ClN3O3S2/c13-9-6-8(2-3-11(9)21(14,18)19)10(17)7-20-12-15-4-1-5-16-12/h1-6H,7H2,(H2,14,18,19)	343.809	136.69	6	1	5	2	0	1.739	-4.102	21	22	0	0	2	WILD_TYPE	10.121	59.356	0	0.797	31	30	1	279	4.61786	12.0593	-36.2998	8	0	0	2	1	0	0	1			489.375	44.1379	42.069	13.7931	0
4d6q	1	41957	0	XRay		C7H3NO4	[O-]C(=O)c1ccnc(c1)C(=O)[O-]	InChI=1S/C7H5NO4/c9-6(10)4-1-2-8-5(3-4)7(11)12/h1-3H,(H,9,10)(H,11,12)/p-2	165.103	93.15	5	0	2	1	0	-2.581	-1.333	12	12	0	2	1	WILD_TYPE	13.684	66.53	0	0.775	22	22	0	198	9.67458	-3.50242	20.2855	1	0	0	3	0	2	0	0			1002.38	40.0673	55.5556	4.3771	0
4ja1	1	41323	0	XRay		C13H20N2O5S	COc1ccc(cc1)S(=O)(=O)N(CC(C)C)CC(=O)NO	InChI=1S/C13H20N2O5S/c1-10(2)8-15(9-13(16)14-17)21(18,19)12-6-4-11(20-3)5-7-12/h4-7,10,17H,8-9H2,1-3H3,(H,14,16)	316.373	104.32	5	2	7	1	0	0.989	-2.678	21	21	0	0	1	WILD_TYPE	27.187	61.551	0	0.626	24	23	1	216	2.80148	-9.91629	-0.775762	7	0	0	3	1	0	0	1			597.375	44.0678	48.5876	7.3446	0
5ikq	1	42432	0	XRay		C14H10Cl2NO2	Cc1ccc(Cl)c(Nc2ccccc2C(=O)[O-])c1Cl	InChI=1S/C14H11Cl2NO2/c1-8-6-7-10(15)13(12(8)16)17-11-5-3-2-4-9(11)14(18)19/h2-7,17H,1H3,(H,18,19)/p-1	295.141	52.16	3	1	3	2	0	3.35	-5.381	19	20	0	1	2	WILD_TYPE	37.138	70.524	0	1.719	27	27	0	243	22.0284	51.7136	17.7046	9	0	0	2	0	0	0	0			729	66.2037	30.5556	3.2407	0
4ir5	1	41288	0	XRay		C23H19NO3	CC(=O)c1cc(c2ccccc2CO)c3cc(Oc4ccccc4)ccn13	InChI=1S/C23H19NO3/c1-16(26)22-14-21(20-10-6-5-7-17(20)15-25)23-13-19(11-12-24(22)23)27-18-8-3-2-4-9-18/h2-14,25H,15H2,1H3	357.402	50.94	3	1	5	4	0	4.167	-5.709	27	30	0	0	4	WILD_TYPE	23.613	42.035	1	0.888	20	19	0	180	29.8904	8.00281	0.787778	7	0	0	2	0	0	0	0			364.5	53.7037	36.1111	10.1852	0
3dhe	1	35879	0	XRay		C19H28O2	CC12CCC3C(CC=C4CC(O)CCC34C)C1CCC2=O	InChI=1S/C19H28O2/c1-18-9-7-13(20)11-12(18)3-4-14-15-5-6-17(21)19(15,2)10-8-16(14)18/h3,13-16,20H,4-11H2,1-2H3/t13-,14-,15-,16-,18-,19-/m0/s1	288.424	37.29	2	1	0	4	0	3.338	-4.485	21	24	0	0	0	WILD_TYPE	32.111	61.038	0	1.461	27	27	0	243	10.8757	8.14286	-11.9273	11	0	0	1	1	0	0	0			1177.88	49.2837	33.8109	16.9054	0
4fm5	1	41075	0	XRay		C14H10FO2	[O-]C(=O)Cc1ccc(c(F)c1)c2ccccc2	InChI=1S/C14H11FO2/c15-13-8-10(9-14(16)17)6-7-12(13)11-4-2-1-3-5-11/h1-8H,9H2,(H,16,17)/p-1	229.226	40.12	2	0	3	2	0	1.744	-4.132	17	18	0	1	2	WILD_TYPE	41.926	65.302	0	1.431	25	24	1	216	20.8945	-15.5313	-54.6305	9	0	0	1	0	1	0	0			1120.5	61.747	33.4337	4.8193	0
4mgi	1	41514	0	XRay		C10H11N5O6P	Nc1ncnc2c1ncn2C3OC4COP(=O)([O-])OC4C3O	InChI=1S/C10H12N5O6P/c11-8-5-9(13-2-12-8)15(3-14-5)10-6(16)7-4(20-10)1-19-22(17,18)21-7/h2-4,6-7,10,16H,1H2,(H,17,18)(H2,11,12,13)/p-1/t4-,6-,7-,10-/m1/s1	328.198	167.48	10	2	1	4	1	-3.029	0.296	22	25	0	1	2	WILD_TYPE	43.927	75.335	0	0.968	30	30	0	270	4.73964	-18.1072	-60.0494	6	0	0	6	1	0	0	0			563.625	51.497	43.1138	5.3892	0
4ago	1	40938	0	XRay		C24H38IN3O3	CC[NH+](CC)C1CC[NH+](Cc2cc(cc(I)c2O)C#CCNC(=O)OC(C)(C)C)CC1	InChI=1S/C24H36IN3O3/c1-6-28(7-2)20-10-13-27(14-11-20)17-19-15-18(16-21(25)22(19)29)9-8-12-26-23(30)31-24(3,4)5/h15-16,20,29H,6-7,10-14,17H2,1-5H3,(H,26,30)/p+2	543.481	67.44	3	4	10	2	1	1.218	-9.475	31	32	2	0	1	WILD_TYPE	9.681	41.544	3	0.789	23	20	0	207	90.9616	95.9989	-46.2095	9	0	0	1	1	0	0	0			459	42.6471	50.7353	6.6176	0
2fhi	1	35886	0	XRay		C21H26N10O14P3S	Nc1ncnc2c1ncn2C3OC(COP(=O)([O-])CP(=O)([O-])OP(=O)([S-])OCC4OC(C(O)C4O)n5cnc6c(N)ncnc56)C(O)C3O	InChI=1S/C21H29N10O14P3S/c22-16-10-18(26-3-24-16)30(5-28-10)20-14(34)12(32)8(43-20)1-41-46(36,37)7-47(38,39)45-48(40,49)42-2-9-13(33)15(35)21(44-9)31-6-29-11-17(23)25-4-27-19(11)31/h3-6,8-9,12-15,20-21,32-35H,1-2,7H2,(H,36,37)(H,38,39)(H,40,49)(H2,22,24,26)(H2,23,25,27)/p-3/t8-,9-,12-,13-,14-,15-,20-,21-,48-/m1/s1	767.476	412.97	23	6	12	6	3	-6.885	1.636	49	54	0	3	4	MUTANT	32.271	43.257	0	0.469	33	33	0	297	9.3921	15.3216	25.1221	6	0	0	2	1	0	0	0			290.25	52.3256	26.7442	20.9302	0
5aqz	1	42269	0	XRay		C12H15N5O5	NC(=O)c1cn(C2OC(CO)C(O)C2O)c3ncnc(N)c13	InChI=1S/C12H15N5O5/c13-9-6-4(10(14)21)1-17(11(6)16-3-15-9)12-8(20)7(19)5(2-18)22-12/h1,3,5,7-8,12,18-20H,2H2,(H2,14,21)(H2,13,15,16)/t5-,7-,8-,12-/m1/s1	309.278	169.73	8	5	3	3	0	-2.101	-0.868	22	24	0	0	2	WILD_TYPE	31.23	59.542	3	1.053	29	26	0	261	15.3253	-10.6223	-10.0006	2	0	0	3	1	0	0	0			1326.38	39.9491	45.2926	14.7583	0
3l5u	1	40169	0	XRay		C7H6N2O3S2	NS(=O)(=O)c1nc2ccc(O)cc2s1	InChI=1S/C7H6N2O3S2/c8-14(11,12)7-9-5-2-1-4(10)3-6(5)13-7/h1-3,10H,(H2,8,11,12)	230.264	129.9	4	2	1	2	0	0.918	-1.89	14	15	0	0	2	WILD_TYPE	17.809	76.278	0	0.471	24	24	0	216	34.4561	-13.1318	-7.65686	7	0	0	1	1	0	0	0			246.375	68.4932	26.0274	5.4795	0
4d0l	1	41758	0	XRay		C14H16ClN3O4S2	CC(=O)\N=C/1\NC(=C(S1)c2ccc(Cl)c(c2)S(=O)(=O)NCCO)C	InChI=1S/C14H16ClN3O4S2/c1-8-13(23-14(17-8)18-9(2)20)10-3-4-11(15)12(7-10)24(21,22)16-5-6-19/h3-4,7,16,19H,5-6H2,1-2H3,(H,17,18,20)	389.878	141.54	7	3	5	2	0	1.139	-3.849	24	25	0	0	1	WILD_TYPE	57.141	54.756	0	1.115	30	30	0	270	7.69287	335.357	8.86433	6	0	0	1	0	0	0	0			1566	43.319	40.5172	16.1638	0
4afj	1	40927	0	XRay		C17H15N3O3	COc1ccc(cc1)c2ocnc2C(=O)NCc3ccncc3	InChI=1S/C17H15N3O3/c1-22-14-4-2-13(3-5-14)16-15(20-11-23-16)17(21)19-10-12-6-8-18-9-7-12/h2-9,11H,10H2,1H3,(H,19,21)	309.319	77.25	4	1	5	3	0	1.59	-4.561	23	25	0	0	3	WILD_TYPE	38.109	61.856	0	0.941	26	26	0	234	104.048	26.8227	-12.4743	8	0	0	1	1	0	0	0			607.5	49.4444	33.3333	17.2222	0
1pmu	1	37783	0	XRay		C18H12N2O	Oc1ccc(cc1)c2cnc3ccc4ccncc4c3c2	InChI=1S/C18H12N2O/c21-15-4-1-12(2-5-15)14-9-16-17-11-19-8-7-13(17)3-6-18(16)20-10-14/h1-11,21H	272.301	46.01	3	1	1	4	0	3.05	-5.742	21	24	0	0	4	WILD_TYPE	23.855	72.603	1	0.284	28	27	0	252	21.4732	24.4196	44.871	11	0	0	3	0	0	0	0			529.875	45.2229	47.7707	7.0064	0
3rr3	3	40661	0	XRay		C15H12FO2	CC(C(=O)[O-])c1ccc(c(F)c1)c2ccccc2	InChI=1S/C15H13FO2/c1-10(15(17)18)12-7-8-13(14(16)9-12)11-5-3-2-4-6-11/h2-10H,1H3,(H,17,18)/p-1/t10-/m1/s1	243.253	40.12	2	0	3	2	0	2.206	-4.639	18	19	0	1	2	WILD_TYPE	40.392	72.958	0	1.576	27	26	1	234	74.4172	-52.5691	8.44839	10	0	0	2	0	1	0	0			1161	63.3721	29.0698	7.5581	0
3u11	1	40815	0	XRay		C10H11N5O6P	Nc1ncnc2c1ncn2C3OC4COP(=O)([O-])OC4C3O	InChI=1S/C10H12N5O6P/c11-8-5-9(13-2-12-8)15(3-14-5)10-6(16)7-4(20-10)1-19-22(17,18)21-7/h2-4,6-7,10,16H,1H2,(H,17,18)(H2,11,12,13)/p-1/t4-,6-,7-,10-/m1/s1	328.198	167.48	10	2	1	4	1	-3.029	0.296	22	25	0	1	2	WILD_TYPE	21.525	84.572	0	0.093	29	29	0	261	-4.46018	-30.5796	-11.077	8	0	0	5	1	0	0	0			236.25	57.1429	41.4286	1.4286	0
4ih3	2	41261	0	XRay		C7H3NO4	[O-]C(=O)c1cccc(n1)C(=O)[O-]	InChI=1S/C7H5NO4/c9-6(10)4-2-1-3-5(8-4)7(11)12/h1-3H,(H,9,10)(H,11,12)/p-2	165.103	93.15	5	0	2	1	0	-2.152	-1.377	12	12	0	2	1	WILD_TYPE	23.051	69.785	0	0.42	27	26	1	243	5.70025	-22.1692	54.5286	1	0	0	2	0	0	0	0			813.375	52.2822	40.249	7.4689	0
2wmr	1	39997	0	XRay		C10H10N2OS	O=C1NC=Nc2sc3CCCCc3c12	InChI=1S/C10H10N2OS/c13-9-8-6-3-1-2-4-7(6)14-10(8)12-5-11-9/h5H,1-4H2,(H,11,12,13)	206.264	69.7	2	1	0	3	0	1.92	-3.521	14	16	0	0	1	WILD_TYPE	56.353	64.49	1	1.074	24	23	0	216	12.7451	-1.86457	7.72564	3	0	0	2	0	0	0	0			742.5	48.1818	40.9091	10.9091	0
2ouu	1	39125	0	XRay		C10H11N5O7P	NC1=Nc2c(ncn2C3OC4COP(=O)([O-])OC4C3O)C(=O)N1	InChI=1S/C10H12N5O7P/c11-10-13-7-4(8(17)14-10)12-2-15(7)9-5(16)6-3(21-9)1-20-23(18,19)22-6/h2-3,5-6,9,16H,1H2,(H,18,19)(H3,11,13,14,17)/p-1/t3-,5-,6-,9-/m1/s1	344.197	183.16	10	3	1	4	1	-3.528	0.191	23	26	0	1	1	WILD_TYPE	15.877	53.322	2	0.979	30	27	1	270	5.26965	12.5679	42.5813	6	1	0	2	0	0	0	0			732.375	57.1429	30.4147	12.4424	0
3pgh	2	35417	0	XRay		C15H12FO2	CC(C(=O)[O-])c1ccc(c(F)c1)c2ccccc2	InChI=1S/C15H13FO2/c1-10(15(17)18)12-7-8-13(14(16)9-12)11-5-3-2-4-6-11/h2-10H,1H3,(H,17,18)/p-1/t10-/m0/s1	243.253	40.12	2	0	3	2	0	2.206	-4.639	18	19	0	1	2	WILD_TYPE	11.992	71.503	0	1.262	26	26	0	234	68.6359	15.4394	10.2899	13	0	0	2	0	1	0	0			857.25	63.7795	30.7087	5.5118	0
2h7j	1	38870	0	XRay		C21H28N4O2	C\C=C\CC(C(=O)C)n1cc(nn1)C(C)(NC(=O)c2ccccc2)C(C)C	InChI=1S/C21H28N4O2/c1-6-7-13-18(16(4)26)25-14-19(23-24-25)21(5,15(2)3)22-20(27)17-11-9-8-10-12-17/h6-12,14-15,18H,13H2,1-5H3,(H,22,27)/b7-6+/t18-,21+/m1/s1	368.473	76.88	4	1	8	2	0	3.715	-6.169	27	28	0	0	2	WILD_TYPE	11.898	53.173	0	1.196	29	29	0	261	22.4471	37.0773	11.9774	6	0	0	3	1	0	0	0			742.5	55	37.7273	7.2727	0
1i7g	1	36959	0	XRay		C20H23O7S	CCOC(Cc1ccc(OCCc2ccc(OS(=O)(=O)C)cc2)cc1)C(=O)[O-]	InChI=1S/C20H24O7S/c1-3-25-19(20(21)22)14-16-6-8-17(9-7-16)26-13-12-15-4-10-18(11-5-15)27-28(2,23)24/h4-11,19H,3,12-14H2,1-2H3,(H,21,22)/p-1/t19-/m0/s1	407.457	110.34	7	0	11	2	0	1.893	-5.473	28	29	0	1	2	WILD_TYPE	44.432	70.118	0	1.73	39	39	0	351	37.3549	34.8719	39.2222	18	0	0	3	0	0	0	0			1191.38	59.4901	36.5439	3.966	0
3ld6	2	40190	0	XRay		C42H70O35	OCC1OC2OC3C(O)C(O)C(OC3CO)OC4C(O)C(O)C(OC4CO)OC5C(O)C(O)C(OC5CO)OC6C(O)C(O)C(OC6CO)OC7C(O)C(O)C(OC7CO)OC8C(O)C(O)C(OC8CO)OC1C(O)C2O	InChI=1S/C42H70O35/c43-1-8-29-15(50)22(57)36(64-8)72-30-9(2-44)66-38(24(59)17(30)52)74-32-11(4-46)68-40(26(61)19(32)54)76-34-13(6-48)70-42(28(63)21(34)56)77-35-14(7-49)69-41(27(62)20(35)55)75-33-12(5-47)67-39(25(60)18(33)53)73-31-10(3-45)65-37(71-29)23(58)16(31)51/h8-63H,1-7H2/t8-,9-,10-,11-,12-,13-,14-,15-,16-,17-,18-,19-,20-,21-,22-,23-,24-,25-,26-,27-,28-,29-,30-,31-,32-,33-,34-,35-,36-,37-,38…	1134.98	554.05	35	21	7	9	3	-12.229	3.232	77	84	0	0	0	WILD_TYPE	57.791	24.926	0	0.593	20	20	0	180	38.4181	9.17149	31.5988	4	0	0	3	1	0	0	0			1893.38	42.0677	40.82	17.1123	0
1utt	1	37965	0	XRay		C19H20N2O4S	CN1c2ccc(cc2CS1(=O)=O)C3CN(Cc4ccccc4)C(=O)CO3	InChI=1S/C19H20N2O4S/c1-20-17-8-7-15(9-16(17)13-26(20,23)24)18-11-21(19(22)12-25-18)10-14-5-3-2-4-6-14/h2-9,18H,10-13H2,1H3/t18-/m1/s1	372.438	75.3	4	0	3	4	0	1.2	-3.354	26	29	0	0	2	WILD_TYPE	27.026	61.687	0	0.845	29	28	1	261	119.073	33.5666	79.81	10	0	0	2	0	0	0	0			536.625	44.0252	48.4277	7.5472	0
4jc5	1	41326	0	XRay		C15H10NO3	[O-]C(=O)CN1c2ccccc2C(=O)c3ccccc13	InChI=1S/C15H11NO3/c17-14(18)9-16-12-7-3-1-5-10(12)15(19)11-6-2-4-8-13(11)16/h1-8H,9H2,(H,17,18)/p-1	252.245	60.44	4	0	2	3	0	1.167	-2.823	19	21	0	1	2	WILD_TYPE	45.471	69.727	0	0.892	31	30	1	216	-38.6239	-0.705474	16.8932	8	0	0	1	0	0	0	0			536.625	47.7987	44.0252	8.1761	0
3fw3	1	39829	0	XRay		C10H17N2O4S3	CC[NH2+]C1CC(C)S(=O)(=O)c2sc(cc12)S(=O)(=O)N	InChI=1S/C10H16N2O4S3/c1-3-12-8-4-6(2)18(13,14)10-7(8)5-9(17-10)19(11,15)16/h5-6,8,12H,3-4H2,1-2H3,(H2,11,15,16)/p+1/t6-,8-/m0/s1	325.448	155.91	4	2	3	2	0	-1.085	-2.769	19	20	1	0	1	WILD_TYPE	17.275	55.114	0	0.372	27	26	1	243	1.63326	7.85437	20.3231	3	0	0	1	1	0	0	1			340.875	44.5545	42.5743	12.8713	0
2bxg	4	38559	0	XRay		C13H17O2	CC(C)Cc1ccc(cc1)C(C)C(=O)[O-]	InChI=1S/C13H18O2/c1-9(2)8-11-4-6-12(7-5-11)10(3)13(14)15/h4-7,9-10H,8H2,1-3H3,(H,14,15)/p-1/t10-/m0/s1	205.273	40.12	2	0	4	1	0	2.133	-3.885	15	15	0	1	1	WILD_TYPE	48.828	55.907	0	1.267	20	20	0	180	33.9863	33.6089	69.0986	9	0	0	2	0	1	0	0			1069.88	58.0442	31.8612	10.0946	0
4anw	1	40990	0	XRay		C18H14ClF2N5O3S	CNC(=O)c1nc(cnc1N)c2ccc(Cl)c(c2)S(=O)(=O)Nc3cccc(F)c3F	InChI=1S/C18H14ClF2N5O3S/c1-23-18(27)16-17(22)24-8-13(25-16)9-5-6-10(19)14(7-9)30(28,29)26-12-4-2-3-11(20)15(12)21/h2-8,26H,1H3,(H2,22,24)(H,23,27)	453.85	135.44	6	3	5	3	0	2.467	-5.859	30	32	0	0	3	WILD_TYPE	59.831	68.093	1	1.054	33	32	0	297	44.6929	14.5872	32.2708	7	0	0	1	1	0	0	0			1454.62	45.9397	45.9397	8.1206	0
4l2f	1	41429	0	XRay		C15H9ClO2	Clc1ccc2OC(=CC(=O)c2c1)c3ccccc3	InChI=1S/C15H9ClO2/c16-11-6-7-14-12(8-11)13(17)9-15(18-14)10-4-2-1-3-5-10/h1-9H	256.684	26.3	2	0	1	3	0	3.8	-4.512	18	20	0	0	2	WILD_TYPE	19.069	76.119	1	0.908	28	27	0	252	-6.23372	-37.0513	12.6981	7	0	0	2	0	0	0	0			337.5	61	37	2	0
3po6	1	40504	0	XRay		C12H18N2O4S	COc1cc2CCN(C(C)c2cc1OC)S(=O)(=O)N	InChI=1S/C12H18N2O4S/c1-8-10-7-12(18-3)11(17-2)6-9(10)4-5-14(8)19(13,15)16/h6-8H,4-5H2,1-3H3,(H2,13,15,16)/t8-/m0/s1	286.347	90.24	4	1	3	2	0	0.552	-2.373	19	20	0	0	1	WILD_TYPE	10.931	64.635	0	0.641	24	23	1	216	-5.50568	3.31416	13.6369	7	0	0	3	1	0	0	1			347.625	53.3981	35.9223	10.6796	0
3acj	1	40183	0	XRay		C16H17N3O2S	CCSc1nc(cc2nccn12)c3ccc(OC)c(OC)c3	InChI=1S/C16H17N3O2S/c1-4-22-16-18-12(10-15-17-7-8-19(15)16)11-5-6-13(20-2)14(9-11)21-3/h5-10H,4H2,1-3H3	315.39	73.95	5	0	5	3	0	3.268	-4.064	22	24	0	0	3	WILD_TYPE	23.146	40.731	0	1.01	20	20	0	180	28.5831	36.4591	8.92982	2	0	0	1	0	0	0	0			425.25	55.5556	26.9841	17.4603	0
3b4f	1	39379	0	XRay		C15H14N4O3S	NNC(=O)c1[nH]c2ccc(cc2c1c3ccccc3)S(=O)(=O)N	InChI=1S/C15H14N4O3S/c16-19-15(20)14-13(9-4-2-1-3-5-9)11-8-10(23(17,21)22)6-7-12(11)18-14/h1-8,18H,16H2,(H,19,20)(H2,17,21,22)	330.362	139.44	4	4	3	3	0	1.148	-4.019	23	25	0	0	3	WILD_TYPE	8.24	65.386	0	0.555	29	28	1	261	-4.51735	2.4517	13.1848	5	0	0	1	1	0	0	1			405	48.3333	40	11.6667	0
4fv0	1	41088	0	XRay		C20H21FN4	Fc1ccc(cc1)c2n[nH]cc2c3ccnc(NC4CCCCC4)c3	InChI=1S/C20H21FN4/c21-16-8-6-14(7-9-16)20-18(13-23-25-20)15-10-11-22-19(12-15)24-17-4-2-1-3-5-17/h6-13,17H,1-5H2,(H,22,24)(H,23,25)	336.406	53.6	3	2	4	4	0	5	-6.314	25	28	0	0	3	WILD_TYPE	41.498	55.506	0	1.071	23	22	1	207	21.0096	7.52384	14.2802	5	0	0	1	0	0	0	0			698.625	56.0386	36.715	7.2464	0
3bpz	3	39435	0	XRay		C10H11N5O6P	Nc1ncnc2c1ncn2C3OC4COP(=O)([O-])OC4C3O	InChI=1S/C10H12N5O6P/c11-8-5-9(13-2-12-8)15(3-14-5)10-6(16)7-4(20-10)1-19-22(17,18)21-7/h2-4,6-7,10,16H,1H2,(H,17,18)(H2,11,12,13)/p-1/t4-,6-,7-,10-/m1/s1	328.198	167.48	10	2	1	4	1	-3.029	0.296	22	25	0	1	2	WILD_TYPE	14.336	80.277	0	0.764	28	28	0	252	53.2875	24.6068	3.05514	8	0	0	5	1	0	0	0			361.125	55.1402	41.1215	3.7383	0
2itn	1	38862	0	XRay		C10H13N6O12P3	Nc1ncnc2c1ncn2C3OC(COP(=O)([O-])OP(=O)([O-])NP(=O)([O-])[O-])C(O)C3O	InChI=1S/C10H17N6O12P3/c11-8-5-9(13-2-12-8)16(3-14-5)10-7(18)6(17)4(27-10)1-26-31(24,25)28-30(22,23)15-29(19,20)21/h2-4,6-7,10,17-18H,1H2,(H,24,25)(H2,11,12,13)(H4,15,19,20,21,22,23)/p-4/t4-,6-,7-,10-/m1/s1	502.164	322.68	16	4	8	3	2	-8.266	1.663	31	33	0	4	2	WILD_TYPE	50.225	41.001	0	1.079	33	32	1	297	-50.1217	-2.69374	-23.1606	3	0	0	2	1	1	0	0			486	52.7778	33.3333	13.8889	0
3g4k	2	39847	0	XRay		C16H21NO3	COc1ccc(cc1OC2CCCC2)C3CNC(=O)C3	InChI=1S/C16H21NO3/c1-19-14-7-6-11(12-9-16(18)17-10-12)8-15(14)20-13-4-2-3-5-13/h6-8,12-13H,2-5,9-10H2,1H3,(H,17,18)/t12-/m0/s1	275.343	47.56	3	1	4	3	0	2.349	-3.688	20	22	0	0	1	WILD_TYPE	27.739	67.589	0	1.345	30	28	2	261	16.8686	-3.10945	-13.1333	11	0	0	2	0	0	0	0			995.625	56.2712	29.4915	14.2373	0
4z69	2	42098	0	XRay		C14H10Cl2NO2	[O-]C(=O)Cc1ccccc1Nc2c(Cl)cccc2Cl	InChI=1S/C14H11Cl2NO2/c15-10-5-3-6-11(16)14(10)17-12-7-2-1-4-9(12)8-13(18)19/h1-7,17H,8H2,(H,18,19)/p-1	295.141	52.16	3	1	4	2	0	2.899	-5.201	19	20	0	1	2	WILD_TYPE	47.619	56.291	0	1.137	23	23	0	207	6.03721	11.1398	-4.82358	8	0	0	2	0	2	0	0			1383.75	45.3659	42.439	12.1951	0
2hxz	2	38933	0	XRay		C21H28N4O2	C\C=C\CC(C(=O)C)n1cc(nn1)C(C)(NC(=O)c2ccccc2)C(C)C	InChI=1S/C21H28N4O2/c1-6-7-13-18(16(4)26)25-14-19(23-24-25)21(5,15(2)3)22-20(27)17-11-9-8-10-12-17/h6-12,14-15,18H,13H2,1-5H3,(H,22,27)/b7-6+/t18-,21+/m1/s1	368.473	76.88	4	1	8	2	0	3.715	-6.169	27	28	0	0	2	WILD_TYPE	29.478	53.238	0	1.231	29	29	0	261	54.1437	-103.696	13.3464	6	0	0	3	1	0	0	0			1404	37.7404	50.9615	11.2981	0
4ph9	1	41764	0	XRay		C13H17O2	CC(C)Cc1ccc(cc1)C(C)C(=O)[O-]	InChI=1S/C13H18O2/c1-9(2)8-11-4-6-12(7-5-11)10(3)13(14)15/h4-7,9-10H,8H2,1-3H3,(H,14,15)/p-1/t10-/m0/s1	205.273	40.12	2	0	4	1	0	2.133	-3.885	15	15	0	1	1	WILD_TYPE	25.816	70	1	1.398	27	25	1	234	13.0081	23.4872	25.2556	13	0	0	1	0	1	0	0			783	64.2241	29.7414	6.0345	0
3zrl	2	40711	0	XRay		C12H7BrN2OS	BrC1=CNC(=O)c2cc(sc12)c3ccncc3	InChI=1S/C12H7BrN2OS/c13-9-6-15-12(16)8-5-10(17-11(8)9)7-1-3-14-4-2-7/h1-6H,(H,15,16)	307.166	70.23	2	1	1	3	0	1.792	-4.7	17	19	0	0	2	WILD_TYPE	43.666	58.467	1	0.861	23	22	0	207	106.684	61.6256	45.4451	6	0	0	2	1	0	0	0			529.875	44.586	34.3949	21.0191	0
4meo	1	41513	0	XRay		C18H16N2O2	CC(=O)Nc1cccc(c1)c2cc(C)[n+]([O-])c3ccccc23	InChI=1S/C18H16N2O2/c1-12-10-17(16-8-3-4-9-18(16)20(12)22)14-6-5-7-15(11-14)19-13(2)21/h3-11H,1-2H3,(H,19,21)	292.332	54.56	2	1	2	3	0	2.093	-5.406	22	24	1	1	3	WILD_TYPE	11.36	56.684	2	1.191	21	19	0	189	29.584	15.3238	0.366636	8	0	0	2	0	0	0	0			303.75	67.7778	22.2222	10	0
4enx	1	41012	0	XRay		C16H10ClN3O4S	[O-]c1ccc(\C=C\2/SC(=[NH+]c3ccccc3Cl)NC2=O)cc1[N+](=O)[O-]	InChI=1S/C16H10ClN3O4S/c17-10-3-1-2-4-11(10)18-16-19-15(22)14(25-16)8-9-5-6-13(21)12(7-9)20(23)24/h1-8,21H,(H,18,19,22)/b14-8-	375.786	137.25	5	2	3	3	0	3.289	-4.529	25	27	2	2	2	WILD_TYPE	43.188	64.928	1	0.974	33	32	0	297	-39.8961	-1.865	0.2542	9	0	0	3	0	0	0	0			604.125	51.9553	39.1061	8.9385	0
2pir	1	39185	0	XRay		C19H30O2	CC12CCC3C(CCC4CC(=O)CCC34C)C1CCC2O	InChI=1S/C19H30O2/c1-18-9-7-13(20)11-12(18)3-4-14-15-5-6-17(21)19(15,2)10-8-16(14)18/h12,14-17,21H,3-11H2,1-2H3/t12-,14-,15-,16-,17-,18-,19-/m0/s1	290.44	37.29	2	1	0	4	0	3.301	-4.763	21	24	0	0	0	WILD_TYPE	27.539	74.969	0	1.666	28	28	0	252	27.5011	35.4234	4.30876	15	0	0	2	1	0	0	0			371.25	70.9091	19.0909	10	0
5cvf	1	42211	0	XRay		C10H12N5O13P3	Nc1ncnc2c1ncn2C3OC(COP(=O)([O-])OP(=O)([O-])OP(=O)([O-])[O-])C(O)C3O	InChI=1S/C10H16N5O13P3/c11-8-5-9(13-2-12-8)15(3-14-5)10-7(17)6(16)4(26-10)1-25-30(21,22)28-31(23,24)27-29(18,19)20/h2-4,6-7,10,16-17H,1H2,(H,21,22)(H,23,24)(H2,11,12,13)(H2,18,19,20)/p-4/t4-,6-,7-,10-/m1/s1	503.149	319.88	17	3	8	3	2	-7.651	1.756	31	33	0	4	2	WILD_TYPE	27.281	52.419	1	1.29	31	30	0	279	92.6495	15.3405	132.902	3	0	0	3	1	1	0	0			982.125	47.4227	37.457	15.1203	0
3zrm	1	40711	0	XRay		C18H12N2O2S	Oc1ccc(cc1)C2=CNC(=O)c3cc(sc23)c4ccncc4	InChI=1S/C18H12N2O2S/c21-13-3-1-11(2-4-13)15-10-20-18(22)14-9-16(23-17(14)15)12-5-7-19-8-6-12/h1-10,21H,(H,20,22)	320.365	90.46	3	2	2	4	0	2.576	-5.297	23	26	0	0	3	WILD_TYPE	40.119	53.658	0	0.936	25	25	0	225	105.566	23.8524	-11.588	6	0	0	2	0	0	0	0			526.5	53.2051	31.4103	15.3846	0
2itv	1	38862	0	XRay		C10H13N6O12P3	Nc1ncnc2c1ncn2C3OC(COP(=O)([O-])OP(=O)([O-])NP(=O)([O-])[O-])C(O)C3O	InChI=1S/C10H17N6O12P3/c11-8-5-9(13-2-12-8)16(3-14-5)10-7(18)6(17)4(27-10)1-26-31(24,25)28-30(22,23)15-29(19,20)21/h2-4,6-7,10,17-18H,1H2,(H,24,25)(H2,11,12,13)(H4,15,19,20,21,22,23)/p-4/t4-,6-,7-,10-/m1/s1	502.164	322.68	16	4	8	3	2	-8.266	1.663	31	33	0	4	2	WILD_TYPE	54.071	40.8	1	1.053	32	31	0	288	-49.8549	-2.67226	-23.1586	2	0	0	2	1	1	0	0			455.625	50.3704	31.1111	18.5185	0
1fkg	1	34186	0	XRay		C28H35NO4	CCC(C)(C)C(=O)C(=O)N1CCCCC1C(=O)OC(CCc2ccccc2)c3ccccc3	InChI=1S/C28H35NO4/c1-4-28(2,3)25(30)26(31)29-20-12-11-17-23(29)27(32)33-24(22-15-9-6-10-16-22)19-18-21-13-7-5-8-14-21/h5-10,13-16,23-24H,4,11-12,17-20H2,1-3H3/t23-,24+/m0/s1	449.582	63.68	4	0	10	3	1	6.191	-7.489	33	35	0	0	2	WILD_TYPE	4.577	45.865	0	0.743	22	22	0	198	-26.2451	28.5399	5.24915	9	0	0	2	0	0	0	0			246.375	56.1644	32.8767	10.9589	0
5ani	1	42254	0	XRay		C5H3ClN4	Clc1ncnc2[nH]cnc12	InChI=1S/C5H3ClN4/c6-4-3-5(9-1-7-3)10-2-8-4/h1-2H,(H,7,8,9,10)	154.557	54.46	3	1	0	2	0	0.639	-1.252	10	11	0	0	2	WILD_TYPE	35.137	61.737	0	0.302	16	16	0	144	0.416	-5.3649	-28.285	2	0	0	2	1	0	0	0			553.5	42.6829	48.1707	9.1463	0
3mqe	4	40296	0	XRay		C15H13ClF3O3	CC(C)(C)c1cc2OC(C(=Cc2cc1Cl)C(=O)[O-])C(F)(F)F	InChI=1S/C15H14ClF3O3/c1-14(2,3)9-6-11-7(5-10(9)16)4-8(13(20)21)12(22-11)15(17,18)19/h4-6,12H,1-3H3,(H,20,21)/p-1/t12-/m0/s1	333.71	49.36	3	0	3	2	0	3.251	-6.664	22	23	0	1	1	WILD_TYPE	48.52	61.15	0	1.441	31	31	0	279	33.2511	-46.7242	15.6487	12	0	0	2	0	0	0	0			1269	58.7766	35.1064	6.117	0
3w6h	1	41319	0	XRay		C4H6N4O3S2	CC(=O)Nc1nnc(s1)S(=O)(=O)N	InChI=1S/C4H6N4O3S2/c1-2(9)6-3-7-8-4(12-3)13(5,10)11/h1H3,(H2,5,10,11)(H,6,7,9)	222.245	151.66	5	2	2	1	0	-1.329	-1.038	13	13	0	0	1	WILD_TYPE	34.379	74.565	0	0.244	25	23	2	216	33.8232	-1.51069	8.13531	1	1	0	1	0	0	0	1			2473.88	47.2033	42.7012	10.0955	0
4ayk	1	36192	0	NMR		C18H23N3O5S	COc1ccc(cc1)S(=O)(=O)N(Cc2cccnc2)C(C(C)C)C(=O)NO	InChI=1S/C18H23N3O5S/c1-13(2)17(18(22)20-23)21(12-14-5-4-10-19-11-14)27(24,25)16-8-6-15(26-3)7-9-16/h4-11,13,17,23H,12H2,1-3H3,(H,20,22)/t17-/m1/s1	393.457	117.21	6	2	8	2	0	1.557	-4.269	27	28	0	0	2	WILD_TYPE	0	50.016	0	0.158	24	23	1	216	3.58711	-4.33641	-0.647222	6	0	0	2	0	0	0	1			334.125	47.4747	47.4747	5.0505	0
3otf	1	40432	0	XRay		C10H11N5O6P	Nc1ncnc2c1ncn2C3OC4COP(=O)([O-])OC4C3O	InChI=1S/C10H12N5O6P/c11-8-5-9(13-2-12-8)15(3-14-5)10-6(16)7-4(20-10)1-19-22(17,18)21-7/h2-4,6-7,10,16H,1H2,(H,17,18)(H2,11,12,13)/p-1/t4-,6-,7-,10-/m1/s1	328.198	167.48	10	2	1	4	1	-3.029	0.296	22	25	0	1	2	WILD_TYPE	78.822	74.525	0	1.183	27	27	0	243	-22.2776	-21.0649	14.1132	6	0	0	5	1	0	0	0			421.875	52	46.4	1.6	0
4gii	1	41129	0	XRay		C17H12Cl2N4O2	Clc1cc(cc(Cl)c1C(=O)Nc2ccnc(NC(=O)C3CC3)c2)C#N	InChI=1S/C17H12Cl2N4O2/c18-12-5-9(8-20)6-13(19)15(12)17(25)22-11-3-4-21-14(7-11)23-16(24)10-1-2-10/h3-7,10H,1-2H2,(H2,21,22,23,24,25)	375.209	94.88	4	2	4	3	0	3.089	-5.732	25	27	0	0	2	WILD_TYPE	50.689	62.785	0	1.251	30	30	0	270	-7.6066	-8.01644	-16.8707	7	0	0	1	1	0	0	0			465.75	55.0725	36.9565	7.971	0
3k3j	1	40088	0	XRay		C24H16F4N4O2	Fc1ccc(cc1)N2N=C(C=C(C(=O)NCc3ccccc3C(F)(F)F)C2=O)c4ccncc4	InChI=1S/C24H16F4N4O2/c25-17-5-7-18(8-6-17)32-23(34)19(13-21(31-32)15-9-11-29-12-10-15)22(33)30-14-16-3-1-2-4-20(16)24(26,27)28/h1-13H,14H2,(H,30,33)	468.403	74.66	4	1	6	4	0	3.979	-7.944	34	37	0	0	3	WILD_TYPE	46.069	65.901	0	0.848	31	31	0	279	1.15462	3.86488	-15.4227	15	0	0	2	0	0	0	0			519.75	53.8961	37.6623	8.4416	0
3zbs	1	41226	0	XRay		C10H12N5O6PS	Nc1ncnc2c1ncn2C3OC(CO)C(O)C3OP(=O)([O-])[S-]	InChI=1S/C10H14N5O6PS/c11-8-5-9(13-2-12-8)15(3-14-5)10-7(21-22(18,19)23)6(17)4(1-16)20-10/h2-4,6-7,10,16-17H,1H2,(H2,11,12,13)(H2,18,19,23)/p-2/t4-,6-,7-,10-/m1/s1	361.271	198.38	11	3	4	3	1	-2.745	0.44	23	25	0	2	2	WILD_TYPE	23.209	46.966	1	0.703	22	21	0	198	-8.17765	4.2767	-23.7885	4	1	0	5	0	0	0	0			799.875	43.8819	44.7257	11.3924	0
3b6p	3	39384	0	XRay		C10H13N2O8P	CC1=CN(C2CC(O)C(COP(=O)([O-])[O-])O2)C(=O)NC1=O	InChI=1S/C10H15N2O8P/c1-5-3-12(10(15)11-9(5)14)8-2-6(13)7(20-8)4-19-21(16,17)18/h3,6-8,13H,2,4H2,1H3,(H,11,14,15)(H2,16,17,18)/p-2/t6-,7+,8+/m0/s1	320.193	161.1	8	2	4	2	0	-3.487	0.272	21	22	0	2	0	WILD_TYPE	28.547	54.1	4	0.54	28	22	2	243	58.8011	-3.89533	-6.05586	4	0	0	1	1	0	0	1			465.75	44.2029	45.6522	10.1449	0
4itp	1	41292	0	XRay		C15H16N2O3S	NS(=O)(=O)c1ccc(CNC(=O)Cc2ccccc2)cc1	InChI=1S/C15H16N2O3S/c16-21(19,20)14-8-6-13(7-9-14)11-17-15(18)10-12-4-2-1-3-5-12/h1-9H,10-11H2,(H,17,18)(H2,16,19,20)	304.364	97.63	3	2	5	2	0	1.361	-4.165	21	22	0	0	2	WILD_TYPE	16.676	50.87	1	0.28	27	25	1	243	17.8411	5.58414	14.5185	5	0	0	1	1	0	0	1			344.25	48.0392	40.1961	11.7647	0
1ea6	2	37082	0	XRay		C10H12N5O10P2	Nc1ncnc2c1ncn2C3OC(COP(=O)([O-])OP(=O)([O-])[O-])C(O)C3O	InChI=1S/C10H15N5O10P2/c11-8-5-9(13-2-12-8)15(3-14-5)10-7(17)6(16)4(24-10)1-23-27(21,22)25-26(18,19)20/h2-4,6-7,10,16-17H,1H2,(H,21,22)(H2,11,12,13)(H2,18,19,20)/p-3/t4-,6-,7-,10-/m1/s1	424.177	260.7	14	3	6	3	1	-5.89	0.963	27	29	0	3	2	WILD_TYPE	47.417	47.205	1	0.849	31	29	1	279	40.9266	46.6941	1.29452	2	0	0	2	2	0	0	1			259.875	57.1429	25.974	16.8831	0
3p5l	1	40459	0	XRay		C13H14N2S2	SC(=S)N1CCC(CC1)(C#N)c2ccccc2	InChI=1S/C13H14N2S2/c14-10-13(11-4-2-1-3-5-11)6-8-15(9-7-13)12(16)17/h1-5H,6-9H2,(H,16,17)	262.394	97.92	3	1	2	2	0	3.822	-3.832	17	18	0	0	1	WILD_TYPE	12.388	53.561	0	0.193	24	23	1	216	-3.99288	4.41206	13.9911	6	0	0	1	0	0	0	0			300.375	49.4382	42.6966	7.8652	0
3r8g	1	40626	0	XRay		C13H17O2	CC(C)Cc1ccc(cc1)C(C)C(=O)[O-]	InChI=1S/C13H18O2/c1-9(2)8-11-4-6-12(7-5-11)10(3)13(14)15/h4-7,9-10H,8H2,1-3H3,(H,14,15)/p-1/t10-/m1/s1	205.273	40.12	2	0	4	1	0	2.133	-3.885	15	15	0	1	1	WILD_TYPE	17.863	75.158	3	1.259	27	23	1	243	-2.04453	6.93553	14.4075	11	0	0	2	0	0	0	0			465.75	71.7391	24.6377	3.6232	0
1lhv	1	37363	0	XRay		C21H28O2	CCC12CCC3C(CCC4=CC(=O)CCC34)C1CCC2(O)C#C	InChI=1S/C21H28O2/c1-3-20-11-9-17-16-8-6-15(22)13-14(16)5-7-18(17)19(20)10-12-21(20,23)4-2/h2,13,16-19,23H,3,5-12H2,1H3/t16-,17+,18+,19-,20-,21-/m0/s1	312.446	37.29	2	1	1	4	0	4.771	-4.182	23	26	0	0	0	WILD_TYPE	38.287	71.853	0	1.779	35	35	0	315	21.387	10.6036	32.0501	13	0	0	2	1	0	0	0			550.125	69.9387	24.5399	5.5215	0
4diq	1	40939	0	XRay		C7H3NO4	[O-]C(=O)c1ccnc(c1)C(=O)[O-]	InChI=1S/C7H5NO4/c9-6(10)4-1-2-8-5(3-4)7(11)12/h1-3H,(H,9,10)(H,11,12)/p-2	165.103	93.15	5	0	2	1	0	-2.581	-1.333	12	12	0	2	1	WILD_TYPE	48.804	69.446	0	1.03	25	25	0	225	-24.9385	-51.344	-8.01417	1	0	0	2	0	1	0	0			1255.5	30.6452	57.7957	11.5591	0
4kao	2	41386	0	XRay		C26H27N5O	Cc1ccc(cc1)n2nc(cc2NC(=O)Nc3ccc(cc3)c4cccnc4)C(C)(C)C	InChI=1S/C26H27N5O/c1-18-7-13-22(14-8-18)31-24(16-23(30-31)26(2,3)4)29-25(32)28-21-11-9-19(10-12-21)20-6-5-15-27-17-20/h5-17H,1-4H3,(H2,28,29,32)	425.525	71.84	3	2	5	4	1	5.556	-8.295	32	35	0	0	4	WILD_TYPE	55.866	60.971	0	1.432	35	35	0	315	0.632656	6.96956	-13.0469	16	0	0	2	1	0	0	0			813.375	60.5809	34.0249	5.3942	0
3qud	1	40597	0	XRay		C19H16N2O	Nc1ccccc1Nc2ccc(cc2)C(=O)c3ccccc3	InChI=1S/C19H16N2O/c20-17-8-4-5-9-18(17)21-16-12-10-15(11-13-16)19(22)14-6-2-1-3-7-14/h1-13,21H,20H2	288.343	55.12	3	2	4	3	0	4.037	-5.352	22	24	0	0	3	WILD_TYPE	24.338	71.753	2	1.5	32	30	0	288	-2.58359	0.3555	-21.7971	12	0	0	2	2	0	0	0			367.875	65.1376	30.2752	4.5872	0
1kdm	1	37208	0	XRay		C19H30O2	CC12CCC3C(CCC4CC(=O)CCC34C)C1CCC2O	InChI=1S/C19H30O2/c1-18-9-7-13(20)11-12(18)3-4-14-15-5-6-17(21)19(15,2)10-8-16(14)18/h12,14-17,21H,3-11H2,1-2H3/t12-,14-,15-,16-,17-,18-,19-/m0/s1	290.44	37.29	2	1	0	4	0	3.301	-4.763	21	24	0	0	0	WILD_TYPE	31.886	78.978	0	1.362	34	34	0	306	-5.06929	39.2867	31.9288	11	0	0	3	0	0	0	0			317.25	70.2128	20.2128	9.5745	0
1py5	1	37810	0	XRay		C17H12N4	c1ccc(nc1)c2n[nH]cc2c3ccnc4ccccc34	InChI=1S/C17H12N4/c1-2-6-15-13(5-1)12(8-10-19-15)14-11-20-21-17(14)16-7-3-4-9-18-16/h1-11H,(H,20,21)	272.304	54.46	3	1	2	4	0	3.203	-5.117	21	24	0	0	4	WILD_TYPE	16.853	75.854	1	1.302	32	31	0	288	4.41024	8.84048	4.28324	9	0	0	2	1	0	0	0			543.375	52.795	42.236	4.9689	0
3m3z	1	40247	0	XRay		C13H19N7O5	CNc1nc2c(N)ncnc2n1C3OC(COCC(=O)N)C(O)C3O	InChI=1S/C13H19N7O5/c1-16-13-19-7-10(15)17-4-18-11(7)20(13)12-9(23)8(22)5(25-12)2-24-3-6(14)21/h4-5,8-9,12,22-23H,2-3H2,1H3,(H2,14,21)(H,16,19)(H2,15,17,18)/t5-,8-,9-,12-/m1/s1	353.334	183.65	10	5	6	3	1	-2.268	-0.899	25	27	0	0	2	WILD_TYPE	30.278	63.148	1	0.577	29	28	0	261	17.3138	-3.01828	1.84092	1	0	0	4	1	0	0	0			1046.25	39.0323	54.5161	6.4516	0
2wo9	3	40016	0	XRay		C19H19O4	CC(=O)c1ccc(cc1)c2ccc(CCC(O)CC(=O)[O-])cc2	InChI=1S/C19H20O4/c1-13(20)15-7-9-17(10-8-15)16-5-2-14(3-6-16)4-11-18(21)12-19(22)23/h2-3,5-10,18,21H,4,11-12H2,1H3,(H,22,23)/p-1/t18-/m0/s1	311.352	77.43	4	1	7	2	0	1.545	-5.274	23	24	0	1	2	WILD_TYPE	27.199	72.02	0	0.767	31	30	1	279	50.8177	41.5816	28.0862	9	1	0	2	0	0	0	1			496.125	46.9388	47.619	5.4422	0
4h4b	1	41169	0	XRay		C14H6O8S2	[O-]S(=O)(=O)c1ccc2C(=O)c3cc(ccc3C(=O)c2c1)S(=O)(=O)[O-]	InChI=1S/C14H8O8S2/c15-13-9-3-1-7(23(17,18)19)5-11(9)14(16)10-4-2-8(6-12(10)13)24(20,21)22/h1-6H,(H,17,18,19)(H,20,21,22)/p-2	366.323	165.3	8	0	2	3	0	-3.016	-3.22	24	26	0	2	2	WILD_TYPE	22.707	33.775	0	0.19	19	19	0	171	-1.05788	15.6375	54.3841	3	1	0	3	0	1	0	0			361.125	45.7944	44.8598	9.3458	0
2jh5	1	39133	0	XRay		C17H22ClN3O5S2	C[C@H](N1CC[C@H](NS(=O)(=O)\C=C\c2ccc(Cl)s2)C1=O)C(=O)N3CCOCC3	InChI=1S/C17H22ClN3O5S2/c1-12(16(22)20-7-9-26-10-8-20)21-6-4-14(17(21)23)19-28(24,25)11-5-13-2-3-15(18)27-13/h2-3,5,11-12,14,19H,4,6-10H2,1H3/b11-5+/t12-,14-/m0/s1	447.957	132.63	5	1	6	3	0	-0.185	-3.724	28	30	0	0	1	WILD_TYPE	30.574	61.966	1	0.431	35	34	0	288	6.32479	19.856	49.3614	5	0	0	2	0	0	0	0			675	39.5	47	13.5	0
4at9	1	41034	0	XRay		C9H11N2O15P3	OC1C(O)C(OC1COP(=O)([O-])OP(=O)([O-])OP(=O)([O-])[O-])N2C=CC(=O)NC2=O	InChI=1S/C9H15N2O15P3/c12-5-1-2-11(9(15)10-5)8-7(14)6(13)4(24-8)3-23-28(19,20)26-29(21,22)25-27(16,17)18/h1-2,4,6-8,13-14H,3H2,(H,19,20)(H,21,22)(H,10,12,15)(H2,16,17,18)/p-4/t4-,6-,7-,8-/m1/s1	480.109	299.67	15	3	8	2	1	-8.221	1.638	29	30	0	4	0	WILD_TYPE	39.943	43.59	0	0.734	34	33	1	306	42.9307	-27.1655	-34.1305	2	0	0	1	0	0	0	1			567	53.5714	32.1429	14.2857	0
1q3w	1	37834	0	XRay		C16H11N3O3	[O-][N+](=O)c1ccc2[nH]c3c(CC(=O)Nc4ccccc34)c2c1	InChI=1S/C16H11N3O3/c20-15-8-12-11-7-9(19(21)22)5-6-14(11)18-16(12)10-3-1-2-4-13(10)17-15/h1-7,18H,8H2,(H,17,20)	293.277	90.71	3	2	1	4	0	2.817	-4.373	22	25	1	1	3	WILD_TYPE	50.871	61.722	0	1.036	24	24	0	216	38.784	6.38059	34.7159	9	0	0	2	1	1	0	0			938.25	42.446	40.6475	16.9065	0
4yu1	1	42081	0	XRay		C13H10NO4S	[O-]C(=O)CCc1ccc(s1)c2cccc(c2)[N+](=O)[O-]	InChI=1S/C13H11NO4S/c15-13(16)7-5-11-4-6-12(19-11)9-2-1-3-10(8-9)14(17)18/h1-4,6,8H,5,7H2,(H,15,16)/p-1	276.288	114.19	4	0	5	2	0	1.712	-4.733	19	20	1	2	2	WILD_TYPE	8.095	84.799	0	0.731	30	29	1	270	65.2095	-5.90147	37.6961	8	1	0	3	0	0	0	0			347.625	63.1068	29.1262	7.767	0
1y2b	1	38313	0	XRay		C8H12N2O2	CCOC(=O)c1c(C)n[nH]c1C	InChI=1S/C8H12N2O2/c1-4-12-8(11)7-5(2)9-10-6(7)3/h4H2,1-3H3,(H,9,10)	168.193	54.98	3	1	3	1	0	0.906	-1.45	12	12	0	0	1	WILD_TYPE	9.733	60.555	0	1.058	19	19	0	171	14.1285	45.653	11.0364	9	0	0	1	0	0	0	0			749.25	53.6036	31.982	14.4144	0
4a9i	3	40873	0	XRay		C15H13N2O	C\C(=C\1/C=C(c2ccccn2)c3cccc[n+]13)\O	InChI=1S/C15H12N2O/c1-11(18)15-10-12(13-6-2-4-8-16-13)14-7-3-5-9-17(14)15/h2-10H,1H3/p+1	237.277	37	2	1	1	3	0	2.614	-3.598	18	20	1	0	2	WILD_TYPE	49.032	54.159	1	1.531	23	22	0	207	1.65911	7.11178	20.9254	8	0	0	1	0	0	0	0			857.25	57.874	31.8898	10.2362	0
4bf1	1	41346	0	XRay		C16H12N4O2S2	NS(=O)(=O)c1ccc(s1)c2cn(nn2)c3cccc4ccccc34	InChI=1S/C16H12N4O2S2/c17-24(21,22)16-9-8-15(23-16)13-10-20(19-18-13)14-7-3-5-11-4-1-2-6-12(11)14/h1-10H,(H2,17,21,22)	356.422	127.49	4	1	3	4	0	3.227	-5.654	24	27	0	0	4	WILD_TYPE	6.875	50.943	0	0.485	26	25	1	234	-2.71621	5.55871	14.6065	4	0	0	1	1	0	0	1			320.625	46.3158	42.1053	11.5789	0
1xi2	2	38251	0	XRay		C9H8N4O5	NC(=O)c1cc(N2CC2)c(cc1[N+](=O)[O-])[N+](=O)[O-]	InChI=1S/C9H8N4O5/c10-9(14)5-3-7(11-1-2-11)8(13(17)18)4-6(5)12(15)16/h3-4H,1-2H2,(H2,10,14)	252.184	137.73	6	1	4	2	0	0.601	-2.607	18	19	2	2	1	WILD_TYPE	19.051	54.926	1	0.722	25	23	1	225	24.1266	14.8728	4.63722	3	0	0	1	0	0	0	0			533.25	47.4684	34.8101	17.7215	0
4mo8	1	41528	0	XRay		C6H11N5O4S	Cc1ncc([N+](=O)[O-])n1CCNS(=O)(=O)N	InChI=1S/C6H11N5O4S/c1-5-8-4-6(11(12)13)10(5)3-2-9-16(7,14)15/h4,9H,2-3H2,1H3,(H2,7,14,15)	249.248	144.2	5	2	5	1	0	-1.635	-1.928	16	16	1	1	1	WILD_TYPE	9.188	62.02	1	0.393	26	24	1	234	-3.81319	2.85969	14.2137	4	0	0	2	0	0	0	1			307.125	48.3516	41.7582	9.8901	0
4hne	1	41201	0	XRay		C10H12N5O10P2	Nc1ncnc2c1ncn2C3OC(COP(=O)([O-])OP(=O)([O-])[O-])C(O)C3O	InChI=1S/C10H15N5O10P2/c11-8-5-9(13-2-12-8)15(3-14-5)10-7(17)6(16)4(24-10)1-23-27(21,22)25-26(18,19)20/h2-4,6-7,10,16-17H,1H2,(H,21,22)(H2,11,12,13)(H2,18,19,20)/p-3/t4-,6-,7-,10-/m1/s1	424.177	260.7	14	3	6	3	1	-5.89	0.963	27	29	0	3	2	WILD_TYPE	58.693	57.005	1	0.563	29	28	0	261	-50.9125	78.1044	7.77919	2	0	0	4	2	1	0	0			442.125	47.3282	31.2977	21.374	0
4nky	4	41591	0	XRay		C21H30O3	CC(=O)C1(O)CCC2C3CCC4=CC(=O)CCC4(C)C3CCC12C	InChI=1S/C21H30O3/c1-13(22)21(24)11-8-18-16-5-4-14-12-15(23)6-9-19(14,2)17(16)7-10-20(18,21)3/h12,16-18,24H,4-11H2,1-3H3/t16-,17+,18+,19+,20+,21+/m1/s1	330.461	54.37	3	1	1	4	0	3.124	-4.776	24	27	0	0	0	WILD_TYPE	42.999	75.178	1	1.646	30	28	1	270	-2.819	174.84	190.672	15	0	0	1	0	0	0	0			1073.25	62.5786	30.1887	7.2327	0
2h3w	1	38860	0	XRay		C13H25NO4	CCCCCC(=O)OC(CC(=O)[O-])C[N+](C)(C)C	InChI=1S/C13H25NO4/c1-5-6-7-8-13(17)18-11(9-12(15)16)10-14(2,3)4/h11H,5-10H2,1-4H3/t11-/m1/s1	259.342	66.43	4	0	10	0	0	-0.876	-3.676	18	17	1	1	0	WILD_TYPE	19.165	71.003	2	1.41	39	36	1	351	58.8835	11.6281	-1.43167	8	0	0	5	0	0	0	0			810	55.4167	30.8333	13.75	0
3f4x	1	39755	0	XRay		C14H11ClN2O4S	NS(=O)(=O)c1cc(ccc1Cl)C2(O)NC(=O)c3ccccc23	InChI=1S/C14H11ClN2O4S/c15-11-6-5-8(7-12(11)22(16,20)21)14(19)10-4-2-1-3-9(10)13(18)17-14/h1-7,19H,(H,17,18)(H2,16,20,21)/t14-/m0/s1	338.766	117.86	4	3	2	3	0	1.383	-3.782	22	24	0	0	2	WILD_TYPE	7.621	59.785	0	0.153	28	27	1	252	-4.15173	3.70718	13.7734	6	0	0	3	1	0	0	1			307.125	43.956	48.3516	7.6923	0
2o4g	2	39055	0	XRay		C10H13N2O8P	CC1=CN(C2CC(O)C(COP(=O)([O-])[O-])O2)C(=O)NC1=O	InChI=1S/C10H15N2O8P/c1-5-3-12(10(15)11-9(5)14)8-2-6(13)7(20-8)4-19-21(16,17)18/h3,6-8,13H,2,4H2,1H3,(H,11,14,15)(H2,16,17,18)/p-2/t6-,7+,8+/m0/s1	320.193	161.1	8	2	4	2	0	-3.487	0.272	21	22	0	2	0	WILD_TYPE	23.772	57.609	3	0.238	28	23	2	252	2.92167	-4.13767	28.8869	6	0	0	1	1	0	0	2			459	47.0588	43.3824	9.5588	0
1eou	1	36609	0	XRay		C9H15NO10S2	CC1(C)OC2C3OS(=O)(=O)OC3COC2(COS(=O)(=O)N)O1	InChI=1S/C9H15NO10S2/c1-8(2)17-7-6-5(18-22(13,14)19-6)3-15-9(7,20-8)4-16-21(10,11)12/h5-7H,3-4H2,1-2H3,(H2,10,11,12)/t5-,6-,7+,9+/m1/s1	361.346	166.44	10	1	3	3	1	-2.479	-0.429	22	24	0	0	0	WILD_TYPE	7.956	65.084	1	0.376	32	30	1	288	-4.26205	3.74432	14.1813	4	0	0	2	0	0	0	1			367.875	45.8716	44.0367	10.0917	0
3lfm	1	40196	0	XRay		C11H16N2O5	CN1C(=O)N(C=C(C)C1=O)C2CC(O)C(CO)O2	InChI=1S/C11H16N2O5/c1-6-4-13(11(17)12(2)10(6)16)9-3-7(15)8(5-14)18-9/h4,7-9,14-15H,3,5H2,1-2H3/t7-,8+,9+/m0/s1	256.255	90.31	5	2	2	2	0	-1.032	-0.182	18	19	0	0	0	WILD_TYPE	53.406	58.473	0	0.964	23	22	1	207	29.2272	-6.7535	-29.2958	6	0	0	2	0	0	0	0			705.375	56.9378	33.9713	9.0909	0
3fzm	1	39839	0	XRay		C28H26N8O4	Nc1ncnc2c1nc(NCc3ccc4ncccc4c3)n2C5OC(COCc6ccc(cc6)C#N)C(O)C5O	InChI=1S/C28H26N8O4/c29-11-16-3-5-17(6-4-16)13-39-14-21-23(37)24(38)27(40-21)36-26-22(25(30)33-15-34-26)35-28(36)32-12-18-7-8-20-19(10-18)2-1-9-31-20/h1-10,15,21,23-24,27,37-38H,12-14H2,(H,32,35)(H2,30,33,34)/t21-,23-,24-,27-/m1/s1	538.557	177.24	11	4	8	6	2	2.11	-6.267	40	45	0	0	5	WILD_TYPE	36.679	50.301	1	0.555	32	31	0	288	19.2432	-2.81025	3.0317	2	0	0	2	1	0	0	0			1049.62	34.7267	53.6977	11.5756	0
4krs	2	41411	0	XRay		C15H18N4OS	CC(C)(C)c1ccc(cc1)C(=O)Nc2nnc3SCCn23	InChI=1S/C15H18N4OS/c1-15(2,3)11-6-4-10(5-7-11)12(20)16-13-17-18-14-19(13)8-9-21-14/h4-7H,8-9H2,1-3H3,(H,16,17,20)	302.395	85.11	4	1	3	3	0	3.028	-4.552	21	23	0	0	2	WILD_TYPE	34.028	66.679	0	1.192	24	24	0	216	-48.7356	3.6759	25.64	10	0	0	2	1	0	0	0			658.125	54.8718	38.4615	6.6667	0
1kdk	1	37208	0	XRay		C19H30O2	CC12CCC3C(CCC4CC(=O)CCC34C)C1CCC2O	InChI=1S/C19H30O2/c1-18-9-7-13(20)11-12(18)3-4-14-15-5-6-17(21)19(15,2)10-8-16(14)18/h12,14-17,21H,3-11H2,1-2H3/t12-,14-,15-,16-,17-,18-,19-/m0/s1	290.44	37.29	2	1	0	4	0	3.301	-4.763	21	24	0	0	0	WILD_TYPE	30.178	76.066	1	1.132	36	35	0	324	21.8061	10.8124	33.2794	10	0	0	2	1	0	0	0			297	63.6364	23.8636	12.5	0
3amy	1	40415	0	XRay		C15H9O5	Oc1ccc(cc1)C2=CC(=O)c3c([O-])cc(O)cc3O2	InChI=1S/C15H10O5/c16-9-3-1-8(2-4-9)13-7-12(19)15-11(18)5-10(17)6-14(15)20-13/h1-7,16-18H/p-1	269.229	89.82	5	2	1	3	0	1.707	-2.37	20	22	0	1	2	WILD_TYPE	30.629	69.032	0	1.371	23	23	0	207	13.2255	-6.4092	9.57185	10	0	0	1	1	0	0	0			391.5	74.1379	16.3793	9.4828	0
4oj4	1	41659	0	XRay		C14H10Cl2NO2	[O-]C(=O)Cc1ccccc1Nc2c(Cl)cccc2Cl	InChI=1S/C14H11Cl2NO2/c15-10-5-3-6-11(16)14(10)17-12-7-2-1-4-9(12)8-13(18)19/h1-7,17H,8H2,(H,18,19)/p-1	295.141	52.16	3	1	4	2	0	2.899	-5.201	19	20	0	1	2	WILD_TYPE	41.586	53.968	0	1.702	26	26	0	234	-6.22284	17.4772	-5.51658	9	0	0	1	0	0	0	0			897.75	59.0226	27.4436	13.5338	0
3d5f	1	39584	0	XRay		C22H25O7	CCCc1c(O)c(ccc1OCCCOc2ccc(OCC(=O)[O-])cc2)C(=O)C	InChI=1S/C22H26O7/c1-3-5-19-20(11-10-18(15(2)23)22(19)26)28-13-4-12-27-16-6-8-17(9-7-16)29-14-21(24)25/h6-11,26H,3-5,12-14H2,1-2H3,(H,24,25)/p-1	401.43	105.12	7	1	12	2	0	2.395	-5.084	29	30	0	1	2	WILD_TYPE	32.438	70.687	0	2.444	37	37	0	333	33.0802	6.47962	58.3164	17	0	0	4	0	0	0	0			519.75	83.1169	14.2857	2.5974	0
3zbz	1	41227	0	XRay		C10H12N5O6PS	Nc1ncnc2c1ncn2C3OC(CO)C(O)C3OP(=O)([O-])[S-]	InChI=1S/C10H14N5O6PS/c11-8-5-9(13-2-12-8)15(3-14-5)10-7(21-22(18,19)23)6(17)4(1-16)20-10/h2-4,6-7,10,16-17H,1H2,(H2,11,12,13)(H2,18,19,23)/p-2/t4-,6-,7-,10-/m1/s1	361.271	198.38	11	3	4	3	1	-2.745	0.44	23	25	0	2	2	WILD_TYPE	25.234	46.606	1	1.027	21	20	0	189	-8.26648	4.22326	-23.8253	3	1	0	6	0	0	0	0			948.375	47.331	39.8577	12.8114	0
2kaw	1	39769	0	NMR		C20H16FO3S	CC1=C(CC(=O)[O-])c2cc(F)ccc2/C/1=C\c3ccc(cc3)[S@](=O)C	InChI=1S/C20H17FO3S/c1-12-17(9-13-3-6-15(7-4-13)25(2)24)16-8-5-14(21)10-19(16)18(12)11-20(22)23/h3-10H,11H2,1-2H3,(H,22,23)/p-1/b17-9-/t25-/m1/s1	355.403	76.41	3	0	4	3	0	2.165	-5.869	25	27	0	1	2	WILD_TYPE	0	49.54	0	0.483	22	22	0	198	-0.28704	-3.89808	-7.5146	8	0	0	4	0	0	0	0			236.25	62.8571	24.2857	12.8571	0
3n2p	1	40316	0	XRay		C13H12N4O5S	NS(=O)(=O)c1ccc(NC(=O)Nc2cccc(c2)[N+](=O)[O-])cc1	InChI=1S/C13H12N4O5S/c14-23(21,22)12-6-4-9(5-7-12)15-13(18)16-10-2-1-3-11(8-10)17(19)20/h1-8H,(H2,14,21,22)(H2,15,16,18)	336.323	155.48	5	3	4	2	0	1.122	-4.078	23	24	1	1	2	WILD_TYPE	13.675	54.991	0	0.354	29	28	1	261	-5.87109	5.64343	12.8492	4	0	0	2	1	0	0	1			320.625	45.2632	43.1579	11.5789	0
3c0g	1	39467	0	XRay		C10H12N5O7P	Nc1ncnc2c1ncn2C3OC(CO)C(OP(=O)([O-])[O-])C3O	InChI=1S/C10H14N5O7P/c11-8-5-9(13-2-12-8)15(3-14-5)10-6(17)7(4(1-16)21-10)22-23(18,19)20/h2-4,6-7,10,16-17H,1H2,(H2,11,12,13)(H2,18,19,20)/p-2/t4-,6-,7-,10-/m1/s1	345.205	201.54	11	3	4	3	1	-4.13	0.288	23	25	0	2	2	WILD_TYPE	46.107	57.727	0	0.289	30	30	0	270	5.18748	7.71057	-7.86904	3	0	0	2	1	1	0	0			2379.38	53.3333	33.0496	13.617	0
3flz	1	39801	0	XRay		C19H20N4O3	CN1C(=O)C(=Cc2cnc(NC3CCOCC3)nc12)Oc4ccccc4	InChI=1S/C19H20N4O3/c1-23-17-13(11-16(18(23)24)26-15-5-3-2-4-6-15)12-20-19(22-17)21-14-7-9-25-10-8-14/h2-6,11-12,14H,7-10H2,1H3,(H,20,21,22)	352.387	76.58	6	1	4	4	0	1.654	-3.572	26	29	0	0	2	WILD_TYPE	40.847	53.556	1	1.474	31	30	0	279	22.234	10.4457	31.5086	8	0	0	2	1	0	0	0			513	57.2368	30.9211	11.8421	0
1fls	1	36753	0	NMR		C21H21N3O5S	COc1ccc(cc1)S(=O)(=O)N(Cc2cccnc2)c3c(C)cccc3C(=O)NO	InChI=1S/C21H21N3O5S/c1-15-5-3-7-19(21(25)23-26)20(15)24(14-16-6-4-12-22-13-16)30(27,28)18-10-8-17(29-2)9-11-18/h3-13,26H,14H2,1-2H3,(H,23,25)	427.474	117.21	6	2	7	3	0	2.441	-5.127	30	32	0	0	3	WILD_TYPE	0.279	42.323	0	0.365	22	21	1	198	3.45243	-4.53847	0.0430667	6	0	0	1	0	0	0	1			310.5	45.6522	44.5652	9.7826	0
4acg	2	40892	0	XRay		C27H35N7O3S	C[NH+]1CCN(CC1)S(=O)(=O)c2ccc(cc2)c3cnc(N)c(c3)C(=O)Nc4cnccc4C[NH+]5CCCC5	InChI=1S/C27H33N7O3S/c1-32-12-14-34(15-13-32)38(36,37)23-6-4-20(5-7-23)22-16-24(26(28)30-17-22)27(35)31-25-18-29-9-8-21(25)19-33-10-2-3-11-33/h4-9,16-18H,2-3,10-15,19H2,1H3,(H2,28,30)(H,31,35)/p+2	537.677	135.54	6	4	7	5	1	-1.889	-7.277	38	42	2	0	3	WILD_TYPE	38.156	60.846	0	1.168	28	28	0	252	2.96016	1.73453	34.6339	8	0	0	1	1	0	0	0			583.875	57.2254	35.2601	7.5145	0
1fkh	1	34186	0	XRay		C28H41NO4	CCC(C)(C)C(=O)C(=O)N1CCCCC1C(=O)OC(CCc2ccccc2)C3CCCCC3	InChI=1S/C28H41NO4/c1-4-28(2,3)25(30)26(31)29-20-12-11-17-23(29)27(32)33-24(22-15-9-6-10-16-22)19-18-21-13-7-5-8-14-21/h5,7-8,13-14,22-24H,4,6,9-12,15-20H2,1-3H3/t23-,24+/m0/s1	455.629	63.68	4	0	10	3	1	6.796	-7.58	33	35	0	0	1	WILD_TYPE	5.857	48.148	0	0.777	23	23	0	207	-26.148	28.3004	43.8094	11	0	0	2	0	0	0	0			249.75	51.3514	31.0811	17.5676	0
1h9z	1	36973	0	XRay		C19H15O4	CC(=O)CC(C1=C([O-])c2ccccc2OC1=O)c3ccccc3	InChI=1S/C19H16O4/c1-12(20)11-15(13-7-3-2-4-8-13)17-18(21)14-9-5-6-10-16(14)23-19(17)22/h2-10,15,21H,11H2,1H3/p-1/t15-/m1/s1	307.32	66.43	4	0	4	3	0	2.124	-4.419	23	25	0	1	2	WILD_TYPE	47.969	54.505	0	1.298	26	26	0	234	32.2726	14.0394	9.28461	10	0	0	1	0	0	0	0			367.875	77.0642	18.3486	4.5872	0
1lho	1	37363	0	XRay		C19H32O2	CC12CCC3C(CCC4CC(O)CCC34C)C1CCC2O	InChI=1S/C19H32O2/c1-18-9-7-13(20)11-12(18)3-4-14-15-5-6-17(21)19(15,2)10-8-16(14)18/h12-17,20-21H,3-11H2,1-2H3/t12-,13-,14-,15-,16-,17-,18-,19-/m0/s1	292.456	40.46	2	2	0	4	0	3.487	-4.75	21	24	0	0	0	WILD_TYPE	22.947	81.616	1	1.467	35	34	0	315	21.6736	10.73	32.6494	13	0	0	3	2	0	0	0			303.75	72.2222	20	7.7778	0
2o65	2	39057	0	XRay		C15H9O7	Oc1cc([O-])c2C(=O)C=C(Oc2c1)c3cc(O)c(O)c(O)c3	InChI=1S/C15H10O7/c16-7-3-8(17)14-9(18)5-12(22-13(14)4-7)6-1-10(19)15(21)11(20)2-6/h1-5,16-17,19-21H/p-1	301.228	130.28	7	4	1	3	0	1.223	-1.371	22	24	0	1	2	WILD_TYPE	21.684	56.284	1	1.265	27	26	0	243	75.6279	35.6505	0.949136	8	0	0	2	0	0	0	0			587.25	61.4943	33.3333	5.1724	0
1byq	1	36087	0	XRay		C10H12N5O10P2	Nc1ncnc2c1ncn2C3OC(COP(=O)([O-])OP(=O)([O-])[O-])C(O)C3O	InChI=1S/C10H15N5O10P2/c11-8-5-9(13-2-12-8)15(3-14-5)10-7(17)6(16)4(24-10)1-23-27(21,22)25-26(18,19)20/h2-4,6-7,10,16-17H,1H2,(H,21,22)(H2,11,12,13)(H2,18,19,20)/p-3/t4-,6-,7-,10-/m1/s1	424.177	260.7	14	3	6	3	1	-5.89	0.963	27	29	0	3	2	WILD_TYPE	13.014	50.068	1	0.427	33	31	1	297	40.4453	-46.8026	64.4769	3	0	0	2	1	0	0	1			486	40.9722	46.5278	12.5	0
4ie6	1	41256	0	XRay		C12H8ClN2O4	Oc1c(nc(Cl)c2ccccc12)C(=O)NCC(=O)[O-]	InChI=1S/C12H9ClN2O4/c13-11-7-4-2-1-3-6(7)10(18)9(15-11)12(19)14-5-8(16)17/h1-4,18H,5H2,(H,14,19)(H,16,17)/p-1	279.656	102.35	5	2	3	2	0	-0.137	-3.152	19	20	0	1	2	WILD_TYPE	53.924	65.625	0	0.867	33	32	1	297	30.8393	-7.70405	-25.6341	5	0	0	5	0	1	0	1			681.75	54.4554	38.6139	6.9307	0
4h7c	1	41172	0	XRay		C16H20N2O3S	CC1CCCCN1S(=O)(=O)c2ccc(cc2)N3C=CCC3=O	InChI=1S/C16H20N2O3S/c1-13-5-2-3-12-18(13)22(20,21)15-9-7-14(8-10-15)17-11-4-6-16(17)19/h4,7-11,13H,2-3,5-6,12H2,1H3/t13-/m1/s1	320.407	66.07	3	0	3	3	0	1.437	-2.983	22	24	0	0	1	WILD_TYPE	15.183	73.506	5	1.254	33	27	1	297	-3.28768	6.13918	15.2164	11	0	0	1	0	0	0	0			610.875	66.8508	27.6243	5.5249	0
3fhx	1	39792	0	XRay		C8H9NO3	Cc1ncc(CO)c(C=O)c1O	InChI=1S/C8H9NO3/c1-5-8(12)7(4-11)6(3-10)2-9-5/h2,4,10,12H,3H2,1H3	167.162	70.42	4	2	2	1	0	-0.126	-0.859	12	12	0	0	1	WILD_TYPE	43.699	43.768	0	0.869	20	19	1	180	30.1197	6.32758	38.5318	4	0	0	2	0	0	0	0			759.375	52.8889	36.4444	10.6667	0
3fhx	3	39792	0	XRay		C8H8NO6P	Cc1ncc(COP(=O)([O-])[O-])c(C=O)c1O	InChI=1S/C8H10NO6P/c1-5-8(11)7(3-10)6(2-9-5)4-15-16(12,13)14/h2-3,11H,4H2,1H3,(H2,12,13,14)/p-2	245.126	132.42	7	1	4	1	0	-2.374	-0.195	16	16	0	2	1	WILD_TYPE	35.282	40.946	0	0.865	23	19	4	189	10.1932	30.1718	28.3123	2	0	0	2	0	0	0	0			651.375	51.2953	38.8601	9.8446	0
2fm5	2	38724	0	XRay		C23H18F8N2O4S	OC(c1cnc(s1)C(Cc2ccc[n+]([O-])c2)c3ccc(OC(F)F)c(OC4CC4)c3)(C(F)(F)F)C(F)(F)F	InChI=1S/C23H18F8N2O4S/c24-20(25)37-16-6-3-13(9-17(16)36-14-4-5-14)15(8-12-2-1-7-33(35)11-12)19-32-10-18(38-19)21(34,22(26,27)28)23(29,30)31/h1-3,6-7,9-11,14-15,20,34H,4-5,8H2/t15-/m1/s1	570.452	105.28	5	1	11	4	2	5.067	-8.876	38	41	1	1	3	WILD_TYPE	26.782	55.952	2	1.286	41	37	2	369	17.8561	-2.27497	-11.1406	14	0	0	2	0	0	0	0			759.375	60.4444	27.5556	12	0
3axw	1	40651	0	XRay		C9H6N3O2S	Nc1nnc(s1)c2ccc(cc2)C(=O)[O-]	InChI=1S/C9H7N3O2S/c10-9-12-11-7(15-9)5-1-3-6(4-2-5)8(13)14/h1-4H,(H2,10,12)(H,13,14)/p-1	220.228	120.17	5	1	2	2	0	-0.362	-2.531	15	16	0	1	2	WILD_TYPE	27.1	67.756	1	0.985	25	24	0	225	36.5166	4.942	-13.1331	6	0	0	4	1	1	0	0			823.5	50	36.8852	13.1148	0
2o0u	1	39049	0	XRay		C27H29N4O2S	O=C(CC[NH+]1CCCCC1)N2CCc3c(C2)sc(NC(=O)c4cccc5ccccc45)c3C#N	InChI=1S/C27H28N4O2S/c28-17-23-21-11-16-31(25(32)12-15-30-13-4-1-5-14-30)18-24(21)34-27(23)29-26(33)22-10-6-8-19-7-2-3-9-20(19)22/h2-3,6-10H,1,4-5,11-16,18H2,(H,29,33)/p+1	473.61	105.88	3	2	5	5	0	2.285	-8.221	34	38	1	0	3	WILD_TYPE	27.836	57.161	0	1.36	30	30	0	270	23.1671	8.92094	31.8479	11	0	0	1	0	0	0	0			523.125	58.0645	38.7097	3.2258	0
3c0i	1	39467	0	XRay		C10H12N5O7P	Nc1ncnc2c1ncn2C3OC(CO)C(OP(=O)([O-])[O-])C3O	InChI=1S/C10H14N5O7P/c11-8-5-9(13-2-12-8)15(3-14-5)10-6(17)7(4(1-16)21-10)22-23(18,19)20/h2-4,6-7,10,16-17H,1H2,(H2,11,12,13)(H2,18,19,20)/p-2/t4-,6-,7-,10-/m1/s1	345.205	201.54	11	3	4	3	1	-4.13	0.288	23	25	0	2	2	WILD_TYPE	34.236	54.981	0	1.02	31	31	0	279	-1.99691	20.723	2.98961	4	0	0	2	1	1	0	0			691.875	55.6098	34.1463	10.2439	0
3qeo	2	40563	0	XRay		C10H14N2O5	CC1=CN(C2CC(O)C(CO)O2)C(=O)NC1=O	InChI=1S/C10H14N2O5/c1-5-3-12(10(16)11-9(5)15)8-2-6(14)7(4-13)17-8/h3,6-8,13-14H,2,4H2,1H3,(H,11,15,16)/t6-,7+,8+/m1/s1	242.229	99.1	5	3	2	2	0	-1.238	-0.208	17	18	0	0	0	WILD_TYPE	33.14	58.755	0	1.004	27	27	0	243	11.9879	29.1461	-3.86865	6	0	0	1	1	0	0	0			1201.5	46.9101	44.382	8.7079	0
4eos	1	41013	0	XRay		C18H14N3OS2	O=C1[NH+]=C(NCc2cccs2)S/C/1=C/c3ccc4ncccc4c3	InChI=1S/C18H13N3OS2/c22-17-16(24-18(21-17)20-11-14-4-2-8-23-14)10-12-5-6-15-13(9-12)3-1-7-19-15/h1-10H,11H2,(H,20,21,22)/p+1/b16-10+	352.453	109.5	3	2	4	4	0	3.609	-5.386	24	27	1	0	3	WILD_TYPE	43.466	75.238	0	0.9	32	32	0	288	-7.00908	-21.8809	22.1248	9	1	0	1	1	0	0	0			543.375	54.0373	39.1304	6.8323	0
5av3	1	42165	0	XRay		C15H8O6	Oc1ccc(cc1)C2=C([O-])C(=O)c3c([O-])cc(O)cc3O2	InChI=1S/C15H10O6/c16-8-3-1-7(2-4-8)15-14(20)13(19)12-10(18)5-9(17)6-11(12)21-15/h1-6,16-18,20H/p-2	284.22	112.88	6	2	1	3	0	0.466	-2.101	21	23	0	2	2	WILD_TYPE	27.113	63.198	0	0.984	28	26	2	234	-23.2487	1.83314	-11.6337	4	0	0	2	0	0	0	0			985.5	49.3151	40.411	10.274	0
2zfi	1	39454	0	XRay		C10H12N5O10P2	Nc1ncnc2c1ncn2C3OC(COP(=O)([O-])OP(=O)([O-])[O-])C(O)C3O	InChI=1S/C10H15N5O10P2/c11-8-5-9(13-2-12-8)15(3-14-5)10-7(17)6(16)4(24-10)1-23-27(21,22)25-26(18,19)20/h2-4,6-7,10,16-17H,1H2,(H,21,22)(H2,11,12,13)(H2,18,19,20)/p-3/t4-,6-,7-,10-/m1/s1	424.177	260.7	14	3	6	3	1	-5.89	0.963	27	29	0	3	2	WILD_TYPE	17.46	57.171	1	0.55	31	29	1	279	20.3761	-16.288	4.99433	1	1	0	6	0	1	0	1			317.25	50	28.7234	21.2766	0
4iqk	1	41285	0	XRay		C24H22N2O6S2	COc1ccc(cc1)S(=O)(=O)Nc2ccc(NS(=O)(=O)c3ccc(OC)cc3)c4ccccc24	InChI=1S/C24H22N2O6S2/c1-31-17-7-11-19(12-8-17)33(27,28)25-23-15-16-24(22-6-4-3-5-21(22)23)26-34(29,30)20-13-9-18(32-2)10-14-20/h3-16,25-26H,1-2H3	498.571	127.56	6	2	8	4	0	3.681	-6.764	34	37	0	0	4	WILD_TYPE	26.188	54.644	0	1.137	33	33	0	297	-47.0659	4.21468	-13.1316	8	1	0	1	0	0	0	0			1076.62	35.4232	48.2759	16.3009	0
2vn0	1	39477	0	XRay		C24H26NO5S	Cc1c(C)c2OC(C)(COc3ccc(CC4SC(=O)[N-]C4=O)cc3)CCc2c(C)c1O	InChI=1S/C24H27NO5S/c1-13-14(2)21-18(15(3)20(13)26)9-10-24(4,30-21)12-29-17-7-5-16(6-8-17)11-19-22(27)25-23(28)31-19/h5-8,19H,9-12H2,1-4H3,(H2,25,26,27,28)/p-1/t19-,24-/m1/s1	440.532	112.23	6	1	5	4	1	5.786	-6.527	31	34	0	1	2	WILD_TYPE	56.772	62.101	0	0.992	36	36	0	324	48.2395	10.7783	-26.6858	12	0	0	2	0	0	0	0			1684.12	58.3166	35.2705	6.4128	0
4knn	2	41404	0	XRay		C12H10ClN3O3S2	NS(=O)(=O)c1ccc(cc1Cl)C(=O)CSc2ncccn2	InChI=1S/C12H10ClN3O3S2/c13-9-6-8(2-3-11(9)21(14,18)19)10(17)7-20-12-15-4-1-5-16-12/h1-6H,7H2,(H2,14,18,19)	343.809	136.69	6	1	5	2	0	1.739	-4.102	21	22	0	0	2	WILD_TYPE	11.834	58.708	1	1.136	27	25	1	243	-8.39686	-1.21948	18.4098	9	0	0	2	1	0	0	1			425.25	65.0794	23.0159	11.9048	0
4z35	1	42093	1	XRay		C32H36NO8	COC(=O)c1cn(CC(CC2Cc3ccccc3C2)C(O)c4cc(OC)c(C(=O)C)c(OC)c4)cc1CCC(=O)[O-]	InChI=1S/C32H37NO8/c1-19(34)30-27(39-2)14-24(15-28(30)40-3)31(37)25(13-20-11-21-7-5-6-8-22(21)12-20)17-33-16-23(9-10-29(35)36)26(18-33)32(38)41-4/h5-8,14-16,18,20,25,31,37H,9-13,17H2,1-4H3,(H,35,36)/p-1/t25-,31+/m0/s1	562.63	127.12	8	1	14	4	1	3.233	-7.822	41	44	0	1	3	MUTANT	0	72.068	0	1.152	43	43	0	0	-3.2788	-26.4309	50.97	0	0	0	0	0	0	0	0			904.5	58.5821	38.0597	3.3582	0
3blr	1	39427	0	XRay		C21H20ClNO5	C[NH+]1CCC(C(O)C1)c2c(O)cc([O-])c3C(=O)C=C(Oc23)c4ccccc4Cl	InChI=1S/C21H20ClNO5/c1-23-7-6-12(17(27)10-23)19-14(24)8-15(25)20-16(26)9-18(28-21(19)20)11-4-2-3-5-13(11)22/h2-5,8-9,12,17,24-25,27H,6-7,10H2,1H3/t12-,17+/m0/s1	401.84	94.26	5	3	2	4	0	0.844	-4.757	28	31	1	1	2	WILD_TYPE	80.299	69.574	0	1.153	29	29	0	261	53.0279	-17.2318	-12.7433	11	0	0	1	1	0	1	0			381.375	63.7168	26.5487	9.7345	0
2wmq	1	39997	0	XRay		C9H11N3O2S	CC(=O)Nc1nc2CCCNC(=O)c2s1	InChI=1S/C9H11N3O2S/c1-5(13)11-9-12-6-3-2-4-10-8(14)7(6)15-9/h2-4H2,1H3,(H,10,14)(H,11,12,13)	225.268	99.33	3	2	1	2	0	-0.015	-2.015	15	16	0	0	1	WILD_TYPE	48.992	57.15	0	1.099	21	21	0	189	13.2881	-1.43233	7.73693	5	0	0	1	1	0	0	0			718.875	51.1737	38.4977	10.3286	0
4i0z	1	41232	0	XRay		C24H23ClN5O	CC1(C)Cc2cc(Cl)ccc2C(=[NH+]1)NC(Cc3ccccc3)C4=NC(=O)C(=CN4)C#N	InChI=1S/C24H22ClN5O/c1-24(2)12-16-11-18(25)8-9-19(16)21(30-24)28-20(10-15-6-4-3-5-7-15)22-27-14-17(13-26)23(31)29-22/h3-9,11,14,20H,10,12H2,1-2H3,(H,28,30)(H,27,29,31)/p+1/t20-/m0/s1	432.925	91.25	4	3	5	4	0	3.334	-6.713	31	34	1	0	2	WILD_TYPE	24.646	58.521	2	0.817	33	31	0	297	10.684	-17.6617	7.70845	8	0	0	2	0	0	0	0			435.375	37.9845	40.3101	21.7054	0
4jtq	2	41357	0	XRay		C15H12FO2	CC(C(=O)[O-])c1ccc(c(F)c1)c2ccccc2	InChI=1S/C15H13FO2/c1-10(15(17)18)12-7-8-13(14(16)9-12)11-5-3-2-4-6-11/h2-10H,1H3,(H,17,18)/p-1/t10-/m0/s1	243.253	40.12	2	0	3	2	0	2.206	-4.639	18	19	0	1	2	WILD_TYPE	27.061	58.319	0	1.101	25	24	1	225	-73.0558	148.6	256.49	10	0	0	2	0	0	0	0			340.875	64.3564	24.7525	10.8911	0
2gs7	1	38832	0	XRay		C10H13N6O12P3	Nc1ncnc2c1ncn2C3OC(COP(=O)([O-])OP(=O)([O-])NP(=O)([O-])[O-])C(O)C3O	InChI=1S/C10H17N6O12P3/c11-8-5-9(13-2-12-8)16(3-14-5)10-7(18)6(17)4(27-10)1-26-31(24,25)28-30(22,23)15-29(19,20)21/h2-4,6-7,10,17-18H,1H2,(H,24,25)(H2,11,12,13)(H4,15,19,20,21,22,23)/p-4/t4-,6-,7-,10-/m1/s1	502.164	322.68	16	4	8	3	2	-8.266	1.663	31	33	0	4	2	WILD_TYPE	37.829	46.158	2	1.462	33	30	1	297	3.22381	5.18952	24.6418	2	0	0	2	1	1	0	1			631.125	58.2888	28.877	12.8342	0
2yjx	1	40687	0	XRay		C18H14N4O	O=C1N2CCCC(=C2c3ccccc13)c4nc5ccncc5[nH]4	InChI=1S/C18H14N4O/c23-18-12-5-2-1-4-11(12)16-13(6-3-9-22(16)18)17-20-14-7-8-19-10-15(14)21-17/h1-2,4-5,7-8,10H,3,6,9H2,(H,20,21)	302.33	61.88	3	1	1	5	0	1.943	-3.259	23	27	0	0	3	WILD_TYPE	11.613	72.307	1	1.386	29	28	0	261	8.19643	13.346	-24.0721	9	0	0	1	1	0	0	0			759.375	56.4444	35.5556	8	0
2g1m	1	38762	0	XRay		C12H8IN2O4	Oc1c(ncc2c(I)cccc12)C(=O)NCC(=O)[O-]	InChI=1S/C12H9IN2O4/c13-8-3-1-2-6-7(8)4-14-10(11(6)18)12(19)15-5-9(16)17/h1-4,18H,5H2,(H,15,19)(H,16,17)/p-1	371.107	102.35	5	2	3	2	0	-0.432	-3.768	19	20	0	1	2	WILD_TYPE	28.811	58.732	0	0.058	30	29	1	270	40.6342	19.3514	11.5884	2	0	0	2	0	1	0	1			259.875	54.5455	42.8571	2.5974	0
4o8f	1	41635	0	XRay		C18H18N3O3S	CN(CCOc1ccc(CC2SC(=O)[N-]C2=O)cc1)c3ccccn3	InChI=1S/C18H19N3O3S/c1-21(16-4-2-3-9-19-16)10-11-24-14-7-5-13(6-8-14)12-15-17(22)20-18(23)25-15/h2-9,15H,10-12H2,1H3,(H,20,22,23)/p-1/t15-/m0/s1	356.419	98.9	6	0	7	3	0	3.371	-4.04	25	27	0	1	2	WILD_TYPE	72.798	70.067	0	1.411	31	31	0	279	35.6982	43.0129	23.0929	13	0	0	4	1	0	0	0			1053	58.0128	34.9359	7.0513	0
4nra	1	41604	0	XRay		C13H13ClN2O	CC(=O)N1CCc2[nH]c3ccc(Cl)cc3c2C1	InChI=1S/C13H13ClN2O/c1-8(17)16-5-4-13-11(7-16)10-6-9(14)2-3-12(10)15-13/h2-3,6,15H,4-5,7H2,1H3	248.708	36.1	1	1	0	3	0	2.2	-3.415	17	19	0	0	2	WILD_TYPE	30.725	40.48	2	0.828	16	14	0	144	69.7336	38.6751	-0.869765	5	0	0	1	0	0	0	0			270	60	31.25	8.75	0
3wav	1	41403	0	XRay		C15H17Cl2N3OS	C[NH+]1CCN(CC1)C2=[NH+]C(=O)\C(=C\c3ccc(Cl)c(Cl)c3)\S2	InChI=1S/C15H15Cl2N3OS/c1-19-4-6-20(7-5-19)15-18-14(21)13(22-15)9-10-2-3-11(16)12(17)8-10/h2-3,8-9H,4-7H2,1H3/p+2/b13-9-	358.286	64.02	2	2	2	3	0	2.03	-4.241	22	24	2	0	1	WILD_TYPE	27.272	56.526	0	1.24	27	27	0	243	13.5211	37.8333	14.9791	12	1	0	1	0	0	0	0			1221.75	61.6022	24.3094	14.0884	0
4iaw	3	41250	0	XRay		C30H41N5O13S	OCC(CO)(CO)NC(=S)Nc1ccc(CC(CN(CC(=O)[O-])C2CCCCC2N(CC(=O)[O-])CC(=O)[O-])[NH+](CC(=O)[O-])CC(=O)[O-])cc1	InChI=1S/C30H45N5O13S/c36-16-30(17-37,18-38)32-29(49)31-20-7-5-19(6-8-20)9-21(33(11-24(39)40)12-25(41)42)10-34(13-26(43)44)22-3-1-2-4-23(22)35(14-27(45)46)15-28(47)48/h5-8,21-23,36-38H,1-4,9-18H2,(H,39,40)(H,41,42)(H,43,44)(H,45,46)(H,47,48)(H2,31,32,49)/p-4/t21-,22+,23+/m1/s1	711.737	328.41	16	6	24	2	3	-8.613	-4.491	49	50	1	5	1	WILD_TYPE	79.085	54.169	0	0.821	30	30	0	270	5.199	48.2243	-2.3221	9	0	0	5	0	0	0	0			1029.38	45.2459	41.9672	12.7869	0
4j6i	1	41316	0	XRay		C22H21F3N6O2S	CC(C)(O)Cn1cc(cn1)c2ccc3c(OCCc4sc(nc34)c5ncnn5CC(F)(F)F)c2	InChI=1S/C22H21F3N6O2S/c1-21(2,32)10-30-9-14(8-27-30)13-3-4-15-16(7-13)33-6-5-17-18(15)29-20(34-17)19-26-12-28-31(19)11-22(23,24)25/h3-4,7-9,12,32H,5-6,10-11H2,1-2H3	490.501	119.12	6	1	6	5	0	3.812	-7.086	34	38	0	0	4	WILD_TYPE	79.205	59.795	0	0.393	33	33	0	297	19.5242	61.6451	22.0963	13	0	0	2	0	0	0	0			587.25	49.4253	37.3563	13.2184	0
1dig	1	36493	0	XRay		C17H17N7O7	Nc1nc(O)c(N)c(NC(=O)Nc2ccc(cc2)C(=O)NC(CCC(=O)[O-])C(=O)[O-])n1	InChI=1S/C17H19N7O7/c18-11-12(22-16(19)24-14(11)28)23-17(31)20-8-3-1-7(2-4-8)13(27)21-9(15(29)30)5-6-10(25)26/h1-4,9H,5-6,18H2,(H,21,27)(H,25,26)(H,29,30)(H5,19,20,22,23,24,28,31)/p-2/t9-/m0/s1	431.36	248.53	11	6	8	2	2	-3.464	-2.96	31	32	0	2	2	WILD_TYPE	28.998	44.365	3	0.821	29	25	1	261	0.473839	57.4302	20.6871	3	0	0	3	0	0	0	0			769.5	45.614	37.2807	17.1053	0
2zeb	2	39424	0	XRay		C23H25N2O2S2	CSc1sc(C(=O)N2CCC3(CC2)COc4ccc(C[NH3+])cc34)c5ccccc15	InChI=1S/C23H24N2O2S2/c1-28-22-17-5-3-2-4-16(17)20(29-22)21(26)25-10-8-23(9-11-25)14-27-19-7-6-15(13-24)12-18(19)23/h2-7,12H,8-11,13-14,24H2,1H3/p+1	425.587	110.72	3	1	3	5	0	2.531	-6.862	29	33	1	0	3	WILD_TYPE	20.891	52.904	4	0.148	35	30	1	297	40.5042	-113.438	-82.974	9	0	0	1	3	0	1	0			273.375	25.9259	55.5556	18.5185	0
4c3f	1	41509	0	XRay		C19H15N5	N(c1ccccc1)c2nccc(n2)c3c[nH]nc3c4ccccc4	InChI=1S/C19H15N5/c1-3-7-14(8-4-1)18-16(13-21-24-18)17-11-12-20-19(23-17)22-15-9-5-2-6-10-15/h1-13H,(H,21,24)(H,20,22,23)	313.356	66.48	4	2	4	4	0	4.46	-5.343	24	27	0	0	4	WILD_TYPE	25.748	56.429	2	1.344	31	29	0	279	24.0595	10.5945	51.7947	7	0	0	2	1	0	0	0			725.625	51.1628	40.9302	7.907	0
1y57	1	38323	0	XRay		C28H30N7O	CN1CC[NH+](Cc2ccc(cc2)C(=O)Nc3cccc(Nc4nccc(n4)c5cccnc5)c3)CC1	InChI=1S/C28H29N7O/c1-34-14-16-35(17-15-34)20-21-7-9-22(10-8-21)27(36)31-24-5-2-6-25(18-24)32-28-30-13-11-26(33-28)23-4-3-12-29-19-23/h2-13,18-19H,14-17,20H2,1H3,(H,31,36)(H,30,32,33)/p+1	480.584	87.47	6	3	7	5	0	2.173	-7.534	36	40	1	0	4	WILD_TYPE	26.491	39.242	1	1.236	28	27	0	252	18.3611	35.4421	39.7746	4	0	0	2	1	0	0	0			455.625	60	27.4074	12.5926	0
4rxq	1	41984	0	XRay		C9H11N2O14P3	OC1CC(OC1COP(=O)([O-])OP(=O)([O-])OP(=O)([O-])[O-])N2C=CC(=O)NC2=O	InChI=1S/C9H15N2O14P3/c12-5-3-8(11-2-1-7(13)10-9(11)14)23-6(5)4-22-27(18,19)25-28(20,21)24-26(15,16)17/h1-2,5-6,8,12H,3-4H2,(H,18,19)(H,20,21)(H,10,13,14)(H2,15,16,17)/p-4/t5-,6+,8+/m0/s1	464.11	279.44	14	2	8	2	1	-7.455	1.81	28	29	0	4	0	WILD_TYPE	32.627	61.002	3	0.456	37	34	0	333	38.6924	32.32	25.67	3	0	0	5	1	1	0	0			968.625	27.8746	56.446	15.6794	0
3zdi	1	41240	0	XRay		C15H8ClN5S	Nc1nc2sc(C#N)c(N)c2c(c3ccccc3Cl)c1C#N	InChI=1S/C15H8ClN5S/c16-9-4-2-1-3-7(9)11-8(5-17)14(20)21-15-12(11)13(19)10(6-18)22-15/h1-4H,19H2,(H2,20,21)	325.776	140.75	5	2	1	3	0	3.018	-5.51	22	24	0	0	3	WILD_TYPE	50.433	62.457	1	0.928	31	30	0	279	-9.25173	-6.32023	9.11255	7	0	0	1	1	0	0	0			496.125	48.2993	42.1769	9.5238	0
3roc	2	40658	0	XRay		C14H10FN3	Fc1ccc(cc1)c2c[nH]nc2c3ccncc3	InChI=1S/C14H10FN3/c15-12-3-1-10(2-4-12)13-9-17-18-14(13)11-5-7-16-8-6-11/h1-9H,(H,17,18)	239.248	41.57	2	1	2	3	0	2.794	-4.196	18	20	0	0	3	WILD_TYPE	23.903	79.195	2	1.403	27	25	0	243	7.73378	22.1098	11.6652	12	1	0	1	1	0	0	0			320.625	71.5789	24.2105	4.2105	0
2xfo	1	40324	0	XRay		C11H8N2O	o1c(cc2ccccc12)c3ncc[nH]3	InChI=1S/C11H8N2O/c1-2-4-9-8(3-1)7-10(14-9)11-12-5-6-13-11/h1-7H,(H,12,13)	184.194	41.82	1	1	1	3	0	2.237	-3.058	14	16	0	0	3	WILD_TYPE	20.118	76.104	0	1.12	24	24	0	216	50.112	159.685	31.0721	7	0	0	1	1	0	0	0			266.625	65.8228	32.9114	1.2658	0
1nax	1	37589	0	XRay		C17H15Cl2O4	CC(C)c1cc(Oc2c(Cl)cc(CC(=O)[O-])cc2Cl)ccc1O	InChI=1S/C17H16Cl2O4/c1-9(2)12-8-11(3-4-15(12)20)23-17-13(18)5-10(6-14(17)19)7-16(21)22/h3-6,8-9,20H,7H2,1-2H3,(H,21,22)/p-1	354.205	69.59	4	1	5	2	0	3.861	-5.779	23	24	0	1	2	WILD_TYPE	29.502	76.799	2	1.683	41	39	0	369	4.11774	20.9283	31.9985	16	0	0	5	0	1	0	0			324	77.0833	18.75	4.1667	0
3dei	1	39609	0	XRay		C19H13N2O6	CC(=O)OC(C(=O)Nc1cccc2C(=O)[N-]C(=O)C(=O)c12)c3ccccc3	InChI=1S/C19H14N2O6/c1-10(22)27-16(11-6-3-2-4-7-11)19(26)20-13-9-5-8-12-14(13)15(23)18(25)21-17(12)24/h2-9,16H,1H3,(H2,20,21,23,24,25,26)/p-1/t16-/m0/s1	365.316	120.71	6	1	5	3	0	1.192	-4.706	27	29	0	1	2	WILD_TYPE	55.144	51.334	0	1.408	26	24	2	162	-46.798	15.02	-21.9013	2	0	0	0	0	0	0	0			1225.12	43.5262	37.741	18.7328	0
4bbe	2	41173	0	XRay		C22H23N5O2	CC(=O)Nc1ccc(cc1)c2ccnc(Nc3ccc(cc3)N4CCOCC4)n2	InChI=1S/C22H23N5O2/c1-16(28)24-18-4-2-17(3-5-18)21-10-11-23-22(26-21)25-19-6-8-20(9-7-19)27-12-14-29-15-13-27/h2-11H,12-15H2,1H3,(H,24,28)(H,23,25,26)	389.45	79.38	6	2	5	4	0	3.039	-4.941	29	32	0	0	3	WILD_TYPE	28.642	50.604	0	1.001	30	30	0	270	2.71459	-28.9164	5.17724	6	0	0	1	1	0	0	0			1525.5	48.8938	40.2655	10.8407	0
3fe1	3	39779	0	XRay		C10H12N5O10P2	Nc1ncnc2c1ncn2C3OC(COP(=O)([O-])OP(=O)([O-])[O-])C(O)C3O	InChI=1S/C10H15N5O10P2/c11-8-5-9(13-2-12-8)15(3-14-5)10-7(17)6(16)4(24-10)1-23-27(21,22)25-26(18,19)20/h2-4,6-7,10,16-17H,1H2,(H,21,22)(H2,11,12,13)(H2,18,19,20)/p-3/t4-,6-,7-,10-/m1/s1	424.177	260.7	14	3	6	3	1	-5.89	0.963	27	29	0	3	2	WILD_TYPE	18.69	72.896	2	0.679	44	41	1	396	67.3464	-27.8507	5.66722	1	0	0	7	1	0	0	1			1549.12	33.9869	60.1307	5.8824	0
2bu5	1	38511	0	XRay		C18H20F3N3O3	CC1CN(C(C)CN1C(=O)c2ccc(cc2)C#N)C(=O)C(C)(O)C(F)(F)F	InChI=1S/C18H20F3N3O3/c1-11-10-24(16(26)17(3,27)18(19,20)21)12(2)9-23(11)15(25)14-6-4-13(8-22)5-7-14/h4-7,11-12,27H,9-10H2,1-3H3/t11-,12+,17-/m1/s1	383.365	84.64	4	1	3	2	0	1.877	-4.744	27	28	0	0	1	WILD_TYPE	65.173	57.157	0	1.126	24	24	0	216	56.4973	60.9189	78.7437	10	0	0	1	0	0	0	0			256.5	72.3684	15.7895	11.8421	0
3dej	1	39609	0	XRay		C19H12ClN2O6	CC(=O)OC(C(=O)Nc1cccc2C(=O)[N-]C(=O)C(=O)c12)c3cccc(Cl)c3	InChI=1S/C19H13ClN2O6/c1-9(23)28-16(10-4-2-5-11(20)8-10)19(27)21-13-7-3-6-12-14(13)15(24)18(26)22-17(12)25/h2-8,16H,1H3,(H2,21,22,24,25,26,27)/p-1/t16-/m0/s1	399.761	120.71	6	1	5	3	0	1.856	-5.504	28	30	0	1	2	WILD_TYPE	45.482	51.91	0	1.067	27	25	2	171	-46.1484	14.9693	-22.0373	2	0	0	0	0	0	0	0			965.25	41.6084	40.5594	17.8322	0
4anu	1	40990	0	XRay		C13H11N8O	CNC(=O)c1nc(cnc1N)c2cccc(c2)c3nnn[n-]3	InChI=1S/C13H12N8O/c1-15-13(22)10-11(14)16-6-9(17-10)7-3-2-4-8(5-7)12-18-20-21-19-12/h2-6H,1H3,(H4,14,15,16,18,19,20,21,22)/p-1	295.279	133.67	8	2	3	3	0	-0.509	-3.056	22	24	0	1	3	WILD_TYPE	65.406	57.28	0	1.075	28	28	0	252	44.9825	12.4378	31.501	5	0	0	1	1	0	0	0			789.75	50.8547	38.4615	10.6838	0
3k2f	1	40086	0	XRay		C14H20N4O12S3	CCN(C1CC(C)S(=O)(=O)c2sc(cc12)S(=O)(=O)N)C(=O)OCC(CO[N+](=O)[O-])O[N+](=O)[O-]	InChI=1S/C14H20N4O12S3/c1-3-16(14(19)28-6-9(30-18(22)23)7-29-17(20)21)11-4-8(2)32(24,25)13-10(11)5-12(31-13)33(15,26)27/h5,8-9,11H,3-4,6-7H2,1-2H3,(H2,15,26,27)/t8-,9-,11-/m0/s1	532.523	278.93	12	1	11	2	2	4.354	-4.846	33	34	2	2	1	WILD_TYPE	17.338	55.705	0	0.608	35	34	1	315	-2.79533	3.63064	11.997	6	0	0	5	1	0	0	1			381.375	51.3274	38.0531	10.6195	0
5auv	1	42165	0	XRay		C15H9O5	Oc1ccc(cc1)C2=CC(=O)c3c([O-])cc(O)cc3O2	InChI=1S/C15H10O5/c16-9-3-1-8(2-4-9)13-7-12(19)15-11(18)5-10(17)6-14(15)20-13/h1-7,16-18H/p-1	269.229	89.82	5	2	1	3	0	1.707	-2.37	20	22	0	1	2	WILD_TYPE	23.047	61.078	0	0.808	26	25	1	225	-23.0572	1.8853	-11.5192	10	0	0	1	1	0	0	0			475.875	56.7376	34.7518	8.5106	0
4i03	1	41229	0	XRay		C58H64N4O11S2	[O-]C(=O)CCC(NC(=O)CCc1ccc(cc1)c2cc(cs2)c3ccccc3)C(=O)NCCCOCCOCCOCCCNC(=O)C(CCC(=O)[O-])NC(=O)CCc4ccc(cc4)c5cc(cs5)c6ccccc6	InChI=1S/C58H66N4O11S2/c63-53(25-17-41-13-19-45(20-14-41)51-37-47(39-74-51)43-9-3-1-4-10-43)61-49(23-27-55(65)66)57(69)59-29-7-31-71-33-35-73-36-34-72-32-8-30-60-58(70)50(24-28-56(67)68)62-54(64)26-18-42-15-21-46(22-16-42)52-38-48(40-75-52)44-11-5-2-6-12-44/h1-6,9-16,19-22,37-40,49-50H,7-8,17-18,23-36H2,(H,59,69)(H,60,70)(H,61,63)(H,62,64)(H,65,66)(H,67,68)/p-2/t49-,50-/m1/s1	1057.28	280.82	11	4	34	6	2	4.133	-17.399	75	80	0	2	6	WILD_TYPE	22.675	32.286	0	0.612	33	32	1	297	13.5217	-6.64345	24.5138	12	1	0	2	0	0	0	1			499.5	43.2432	53.3784	3.3784	0
2yec	1	40627	0	XRay		C8H8N2O	Cc1n[nH]c2cc(O)ccc12	InChI=1S/C8H8N2O/c1-5-7-3-2-6(11)4-8(7)10-9-5/h2-4,11H,1H3,(H,9,10)	148.162	48.91	2	2	0	2	0	1.514	-1.583	11	12	0	0	2	WILD_TYPE	27.426	68.404	2	0.361	26	24	0	234	31.6467	11.3149	23.7619	7	0	0	2	1	0	0	0			455.625	42.2222	49.6296	8.1481	0
1upw	1	37907	0	XRay		C17H12F9NO3S	OC(c1ccc(cc1)N(CC(F)(F)F)S(=O)(=O)c2ccccc2)(C(F)(F)F)C(F)(F)F	InChI=1S/C17H12F9NO3S/c18-14(19,20)10-27(31(29,30)13-4-2-1-3-5-13)12-8-6-11(7-9-12)15(28,16(21,22)23)17(24,25)26/h1-9,28H,10H2	481.333	65.98	3	1	8	2	0	4.826	-7.88	31	32	0	0	2	WILD_TYPE	10.19	77.246	0	1.287	33	33	0	297	95.3208	-11.717	11.9136	18	0	0	2	0	0	0	0			789.75	61.1111	34.6154	4.2735	0
3l14	1	40157	0	XRay		C6H8ClN3O4S2	Nc1cc(Cl)c(cc1S(=O)(=O)N)S(=O)(=O)N	InChI=1S/C6H8ClN3O4S2/c7-3-1-4(8)6(16(10,13)14)2-5(3)15(9,11)12/h1-2H,8H2,(H2,9,11,12)(H2,10,13,14)	285.728	163.09	5	3	2	1	0	-0.842	-2.168	16	16	0	0	1	WILD_TYPE	11.452	71.836	1	0.114	30	28	1	270	-5.2445	2.36169	14.8358	6	0	0	3	1	0	0	1			286.875	42.3529	48.2353	9.4118	0
1nav	1	37589	0	XRay		C17H15Cl2O4	CC(C)c1cc(Oc2c(Cl)cc(CC(=O)[O-])cc2Cl)ccc1O	InChI=1S/C17H16Cl2O4/c1-9(2)12-8-11(3-4-15(12)20)23-17-13(18)5-10(6-14(17)19)7-16(21)22/h3-6,8-9,20H,7H2,1-2H3,(H,21,22)/p-1	354.205	69.59	4	1	5	2	0	3.861	-5.779	23	24	0	1	2	WILD_TYPE	45.872	79.023	1	1.738	38	37	0	342	48.3205	18.2356	19.5339	15	0	0	3	0	0	0	0			320.625	75.7895	22.1053	2.1053	0
2a7r	3	38538	0	XRay		C10H12N5O8P	NC1=Nc2c(ncn2C3OC(COP(=O)([O-])[O-])C(O)C3O)C(=O)N1	InChI=1S/C10H14N5O8P/c11-10-13-7-4(8(18)14-10)12-2-15(7)9-6(17)5(16)3(23-9)1-22-24(19,20)21/h2-3,5-6,9,16-17H,1H2,(H2,19,20,21)(H3,11,13,14,18)/p-2/t3-,5-,6-,9-/m1/s1	361.205	217.22	11	4	4	3	1	-4.628	0.057	24	26	0	2	1	WILD_TYPE	59.2	59.646	0	0.86	36	36	0	324	55.89	25.7872	29.8751	4	0	0	6	1	0	0	0			857.25	35.4331	47.2441	17.3228	0
2e9o	1	39108	0	XRay		C25H27N3O2	CC1CCC(CC1)[NH2+]Cc2ccc3c(Cc4c(n[nH]c34)c5ccc(cc5)C(=O)[O-])c2	InChI=1S/C25H27N3O2/c1-15-2-9-20(10-3-15)26-14-16-4-11-21-19(12-16)13-22-23(27-28-24(21)22)17-5-7-18(8-6-17)25(29)30/h4-8,11-12,15,20,26H,2-3,9-10,13-14H2,1H3,(H,27,28)(H,29,30)/t15-,20-	401.501	85.42	3	2	5	5	0	2.748	-7.751	30	34	1	1	3	WILD_TYPE	27.353	49.032	2	0.974	31	29	0	279	-2.37163	8.30967	-19.2015	7	0	0	2	1	1	0	0			496.125	49.6599	40.8163	9.5238	0
1ung	2	37874	0	XRay		C16H17N3O	CCCCc1c([nH]c2nccnc12)c3ccc(O)cc3	InChI=1S/C16H17N3O/c1-2-3-4-13-14(11-5-7-12(20)8-6-11)19-16-15(13)17-9-10-18-16/h5-10,20H,2-4H2,1H3,(H,18,19)	267.326	61.8	3	2	4	3	0	3.872	-4.618	20	22	0	0	3	WILD_TYPE	26.278	52.43	1	0.97	22	21	0	198	61.0243	26.1604	34.3086	5	0	0	2	1	0	0	0			492.75	48.6301	33.5616	17.8082	0
4acm	1	40893	0	XRay		C20H24N7O3S	C[NH+](C)CCNS(=O)(=O)c1ccc(cc1)c2cnc(N)c(n2)C(=O)Nc3cccnc3	InChI=1S/C20H23N7O3S/c1-27(2)11-10-24-31(29,30)16-7-5-14(6-8-16)17-13-23-19(21)18(26-17)20(28)25-15-4-3-9-22-12-15/h3-9,12-13,24H,10-11H2,1-2H3,(H2,21,23)(H,25,28)/p+1	442.515	152.77	7	4	8	3	0	-1.181	-5.363	31	33	1	0	3	WILD_TYPE	34.813	54.888	2	1.178	35	33	0	315	2.22135	27.8982	8.61348	5	0	0	3	1	0	0	0			556.875	55.7576	39.3939	4.8485	0
1fkd	1	33940	0	XRay		C43H69NO13	CCC1\C=C(/C)\C(O)C(C)CC(OC)C2OC(O)(C(C)CC2OC)C(=O)C(=O)N3CCCCC3C(=O)OC(C(C)C(O)CC1=O)\C(=C\C4CCC(O)C(C4)OC)\C	InChI=1S/C43H69NO13/c1-10-29-18-23(2)37(48)24(3)19-35(54-8)39-36(55-9)20-26(5)43(52,57-39)40(49)41(50)44-16-12-11-13-30(44)42(51)56-38(27(6)32(46)22-33(29)47)25(4)17-28-14-15-31(45)34(21-28)53-7/h17-18,24,26-32,34-39,45-46,48,52H,10-16,19-22H2,1-9H3/b23-18+,25-17+/t24-,26-,27-,28+,29-,30+,31-,32+,34-,35+,36+,37-,38-,39-,43-/m1/s1	808.007	198.58	13	4	6	4	2	3.732	-6.942	57	60	0	0	0	WILD_TYPE	10.203	38.627	1	0.084	25	24	0	225	22.2422	27.7914	4.31944	9	0	0	2	1	0	0	0			270	45	41.25	13.75	0
4ie0	1	41256	0	XRay		C7H3NO4	[O-]C(=O)c1ccnc(c1)C(=O)[O-]	InChI=1S/C7H5NO4/c9-6(10)4-1-2-8-5(3-4)7(11)12/h1-3H,(H,9,10)(H,11,12)/p-2	165.103	93.15	5	0	2	1	0	-2.581	-1.333	12	12	0	2	1	WILD_TYPE	65.397	71.804	0	1.054	30	29	1	270	32.2101	-7.01475	-22.851	3	0	0	3	0	2	0	1			705.375	59.3301	35.8852	4.7847	0
2l1r	1	40393	0	NMR		C14H9F2O3	[O-]C(=O)COc1ccc(cc1)c2ccc(F)cc2F	InChI=1S/C14H10F2O3/c15-10-3-6-12(13(16)7-10)9-1-4-11(5-2-9)19-8-14(17)18/h1-7H,8H2,(H,17,18)/p-1	263.216	49.36	3	0	4	2	0	1.75	-4.122	19	20	0	1	2	WILD_TYPE	0	60.131	0	0.952	22	22	0	198	57.7994	5.03153	-1.712	10	0	0	1	0	1	0	0			391.5	67.2414	28.4483	4.3103	0
5dv2	1	42268	0	XRay		C9H12N3O8P	NC1=NC(=O)N(C=C1)C2OC(COP(=O)([O-])[O-])C(O)C2O	InChI=1S/C9H14N3O8P/c10-5-1-2-12(9(15)11-5)8-7(14)6(13)4(20-8)3-19-21(16,17)18/h1-2,4,6-8,13-14H,3H2,(H2,10,11,15)(H2,16,17,18)/p-2/t4-,6-,7-,8-/m1/s1	321.181	190.61	10	3	4	2	1	-4.645	0.174	21	22	0	2	0	WILD_TYPE	38.937	59.562	0	0.709	27	27	0	243	-32.8048	14.578	15.5987	3	0	0	4	1	0	0	0			783	43.5345	40.0862	16.3793	0
3g45	2	39847	0	XRay		C21H15N3O2	[O-][N+](=O)c1cccc(c1)c2cc(Cc3ccncc3)cc4cccnc24	InChI=1S/C21H15N3O2/c25-24(26)19-5-1-3-17(14-19)20-13-16(11-15-6-9-22-10-7-15)12-18-4-2-8-23-21(18)20/h1-10,12-14H,11H2	341.363	71.59	4	0	4	4	0	4.253	-7.371	26	29	1	1	4	WILD_TYPE	29.824	71.011	0	1.403	35	33	2	306	2.03392	35.4683	16.6449	10	1	0	1	0	0	0	0			1029.38	51.4754	42.623	5.9016	0
4fr8	1	41086	0	XRay		C3H5N3O9	[O-][N+](=O)OCC(CO[N+](=O)[O-])O[N+](=O)[O-]	InChI=1S/C3H5N3O9/c7-4(8)13-1-3(15-6(11)12)2-14-5(9)10/h3H,1-2H2	227.087	165.14	9	0	8	0	2	5.822	-3.773	15	14	3	3	0	WILD_TYPE	19.985	76.034	1	1.33	31	30	0	279	1.42233	49.9923	49.4008	4	0	0	4	0	0	0	0			340.875	75.2475	20.7921	3.9604	0
2xvw	2	40479	0	XRay		C18H25N5O4S	CN(C)c1cccc2c(cccc12)S(=O)(=O)NC(CCCNC(=[NH2+])N)C(=O)[O-]	InChI=1S/C18H25N5O4S/c1-23(2)15-9-3-7-13-12(15)6-4-10-16(13)28(26,27)22-14(17(24)25)8-5-11-21-18(19)20/h3-4,6-7,9-10,14,22H,5,8,11H2,1-2H3,(H,24,25)(H4,19,20,21)/t14-/m0/s1	407.487	161.55	7	4	10	2	0	-0.47	-3.596	28	29	1	1	2	WILD_TYPE	49.031	42.018	0	1.444	20	20	0	180	28.6115	8.04911	31.485	8	0	0	1	0	1	0	0			654.75	68.5567	21.134	10.3093	0
2jsd	1	39266	0	NMR		C13H20N2O5S	COc1ccc(cc1)S(=O)(=O)N(CC(C)C)CC(=O)NO	InChI=1S/C13H20N2O5S/c1-10(2)8-15(9-13(16)14-17)21(18,19)12-6-4-11(20-3)5-7-12/h4-7,10,17H,8-9H2,1-3H3,(H,14,16)	316.373	104.32	5	2	7	1	0	0.989	-2.678	21	21	0	0	1	WILD_TYPE	0	66.68	0	0.147	24	23	1	216	6.32567	-4.79305	4.79057	8	0	0	1	0	0	0	1			249.75	41.8919	48.6486	9.4595	0
2zmd	1	39554	0	XRay		C14H8N2O	O=C1c2ccccc2c3n[nH]c4cccc1c34	InChI=1S/C14H8N2O/c17-14-9-5-2-1-4-8(9)13-12-10(14)6-3-7-11(12)15-16-13/h1-7H,(H,15,16)	220.226	45.75	2	1	0	4	0	2.994	-3.519	17	20	0	0	3	WILD_TYPE	59.837	56.054	0	1.402	21	21	0	189	-36.2755	-17.4406	-11.5221	6	0	0	1	1	0	0	0			624.375	64.3243	25.9459	9.7297	0
2fjm	2	38720	0	XRay		C32H26F2N3O5P	COC(=O)c1ccc(cc1)C(C\C=C\c2ccccc2)(Cc3ccc(cc3)C(F)(F)P(=O)([O-])[O-])n4nnc5ccccc45	InChI=1S/C32H28F2N3O5P/c1-42-30(38)25-15-19-26(20-16-25)31(21-7-10-23-8-3-2-4-9-23,37-29-12-6-5-11-28(29)35-36-37)22-24-13-17-27(18-14-24)32(33,34)43(39,40)41/h2-20H,21-22H2,1H3,(H2,39,40,41)/p-2/b10-7+/t31-/m1/s1	601.537	130.01	7	0	11	5	2	5.218	-9.551	43	47	0	2	5	WILD_TYPE	42.082	69.181	1	0.482	39	37	1	333	7.72121	43.9936	17.496	16	0	0	7	0	1	0	0			502.875	51.6779	35.5705	12.7517	0
2fke	1	33996	0	XRay		C44H69NO12	COC1CC(CCC1O)\C=C(/C)\C2OC(=O)C3CCCCN3C(=O)C(=O)C4(O)OC(C(CC(C)C\C(=C\C(CC=C)C(=O)CC(O)C2C)\C)OC)C(CC4C)OC	InChI=1S/C44H69NO12/c1-10-13-31-19-25(2)18-26(3)20-37(54-8)40-38(55-9)22-28(5)44(52,57-40)41(49)42(50)45-17-12-11-14-32(45)43(51)56-39(29(6)34(47)24-35(31)48)27(4)21-30-15-16-33(46)36(23-30)53-7/h10,19,21,26,28-34,36-40,46-47,52H,1,11-18,20,22-24H2,2-9H3/b25-19+,27-21+/t26-,28+,29+,30-,31+,32-,33+,34-,36+,37-,38-,39+,40+,44+/m0/s1	804.018	178.36	12	3	7	4	2	4.832	-7.929	57	60	0	0	0	WILD_TYPE	10.853	38.939	1	0.336	26	25	0	234	22.2226	27.7939	4.16223	9	0	0	2	1	0	0	0			290.25	47.6744	37.2093	15.1163	0
2cft	1	38771	0	XRay		C8H8NO6P	Cc1ncc(COP(=O)([O-])[O-])c(C=O)c1O	InChI=1S/C8H10NO6P/c1-5-8(11)7(3-10)6(2-9-5)4-15-16(12,13)14/h2-3,11H,4H2,1H3,(H2,12,13,14)/p-2	245.126	132.42	7	1	4	1	0	-2.374	-0.195	16	16	0	2	1	WILD_TYPE	23.227	64.47	4	0.392	36	31	1	324	23.4532	19.3188	17.8903	4	1	0	7	0	1	0	1			496.125	40.1361	55.102	4.7619	0
3kbz	3	40106	0	XRay		C11H9N2O4PS	Nc1nc2c(Cc3cccc(OCP(=O)([O-])[O-])c23)s1	InChI=1S/C11H11N2O4PS/c12-11-13-10-8(19-11)4-6-2-1-3-7(9(6)10)17-5-18(14,15)16/h1-3H,4-5H2,(H2,12,13)(H2,14,15,16)/p-2	296.239	149.38	6	1	3	3	0	-0.934	-1.959	19	21	0	2	2	WILD_TYPE	32.625	62.152	0	0.608	25	25	0	225	6.72421	60.3214	32.2047	6	0	0	5	1	1	0	0			459	52.2059	40.4412	7.3529	0
1yrs	3	38387	0	XRay		C10H12N5O10P2	Nc1ncnc2c1ncn2C3OC(COP(=O)([O-])OP(=O)([O-])[O-])C(O)C3O	InChI=1S/C10H15N5O10P2/c11-8-5-9(13-2-12-8)15(3-14-5)10-7(17)6(16)4(24-10)1-23-27(21,22)25-26(18,19)20/h2-4,6-7,10,16-17H,1H2,(H,21,22)(H2,11,12,13)(H2,18,19,20)/p-3/t4-,6-,7-,10-/m1/s1	424.177	260.7	14	3	6	3	1	-5.89	0.963	27	29	0	3	2	WILD_TYPE	19.456	53.178	1	0.017	30	28	1	270	11.8618	5.04204	103.743	1	1	0	6	1	1	0	1			425.25	51.5873	34.9206	13.4921	0
4c66	1	41534	0	XRay		C17H16ClN4S	CCc1cc2C(=NCc3n[nH]c(C)[n+]3c2s1)c4ccccc4Cl	InChI=1S/C17H15ClN4S/c1-3-11-8-13-16(12-6-4-5-7-14(12)18)19-9-15-21-20-10(2)22(15)17(13)23-11/h4-8H,3,9H2,1-2H3/p+1	343.854	73.16	2	1	2	4	0	4.297	-6.659	23	26	1	0	3	WILD_TYPE	22.503	49.073	2	0.791	21	19	0	189	25.2871	50.8776	-1.34661	7	0	0	1	0	0	0	0			381.375	64.6018	31.8584	3.5398	0
2ikh	1	38992	0	XRay		C8H4N3O6S	[O-]C(=O)CSc1oc(nn1)c2oc(cc2)[N+](=O)[O-]	InChI=1S/C8H5N3O6S/c12-6(13)3-18-8-10-9-7(17-8)4-1-2-5(16-4)11(14)15/h1-2H,3H2,(H,12,13)/p-1	270.199	163.31	7	0	5	2	0	-0.366	-2.833	18	19	1	2	2	WILD_TYPE	15.208	79.156	0	0.721	31	30	1	279	16.4768	-5.54806	13.6977	3	1	0	4	0	0	0	0			300.375	60.6742	29.2135	10.1124	0
3r7e	1	40624	0	XRay		C12H11N5O3	NC(=O)c1cc(ccc1NCc2cnccn2)[N+](=O)[O-]	InChI=1S/C12H11N5O3/c13-12(18)10-5-9(17(19)20)1-2-11(10)16-7-8-6-14-3-4-15-8/h1-6,16H,7H2,(H2,13,18)	273.247	126.71	6	2	5	2	0	0.032	-3.325	20	21	1	1	2	WILD_TYPE	28.85	49.756	1	0.916	28	27	0	252	65.308	46.3267	-47.1101	4	0	0	2	2	1	0	0			516.375	48.366	42.4837	9.1503	0
1if7	1	36993	0	XRay		C19H21N3O3S	CC(CNC(=O)c1ccc(cc1)S(=O)(=O)N)Cn2ccc3ccccc23	InChI=1S/C19H21N3O3S/c1-14(13-22-11-10-15-4-2-3-5-18(15)22)12-21-19(23)16-6-8-17(9-7-16)26(20,24)25/h2-11,14H,12-13H2,1H3,(H,21,23)(H2,20,24,25)/t14-/m1/s1	371.453	102.57	3	2	6	3	0	2.402	-5.744	26	28	0	0	3	WILD_TYPE	10.615	47.02	0	0.813	28	27	1	252	-3.35923	5.52796	14.382	6	0	0	1	1	0	0	1			351	53.8462	40.3846	5.7692	0
1tou	1	38153	0	XRay		C12H14F3N3O2S	Oc1cc(nc(SCC(=O)N2CCCCC2)n1)C(F)(F)F	InChI=1S/C12H14F3N3O2S/c13-12(14,15)8-6-9(19)17-11(16-8)21-7-10(20)18-4-2-1-3-5-18/h6H,1-5,7H2,(H,16,17,19)	321.319	91.62	5	1	4	2	0	2.964	-3.196	21	22	0	0	1	WILD_TYPE	22.094	63.069	2	0.486	35	33	0	315	21.181	4.90271	2.1199	10	0	0	2	0	0	0	0			496.125	47.619	44.2177	8.1633	0
4eh3	1	41001	0	XRay		C15H11O5	Oc1ccc(cc1)C2CC(=O)c3c([O-])cc(O)cc3O2	InChI=1S/C15H12O5/c16-9-3-1-8(2-4-9)13-7-12(19)15-11(18)5-10(17)6-14(15)20-13/h1-6,13,16-18H,7H2/p-1/t13-/m0/s1	271.245	89.82	5	2	1	3	0	1.67	-2.169	20	22	0	1	2	WILD_TYPE	45.961	63.644	0	1.343	31	31	0	279	-2.5455	0.08825	-21.4862	8	0	0	1	1	0	0	0			729	51.3889	36.1111	12.5	0
3m42	1	40247	0	XRay		C22H20N4O3	COCCOc1cncc(c1)c2cc3c(ccc4c5C(=O)NCCc5[nH]c34)cn2	InChI=1S/C22H20N4O3/c1-28-6-7-29-15-8-14(10-23-12-15)19-9-17-13(11-25-19)2-3-16-20-18(26-21(16)17)4-5-24-22(20)27/h2-3,8-12,26H,4-7H2,1H3,(H,24,27)	388.419	89.13	5	2	5	5	0	1.818	-5.725	29	33	0	0	4	WILD_TYPE	47.351	61.936	2	0.823	33	31	0	297	37.5597	4.79838	16.5772	8	0	0	2	1	0	0	0			540	44.375	51.25	4.375	0
4tnz	4	41795	0	XRay		C10H13N2O14P3	CC1=CN(C2CC(O)C(COP(=O)([O-])OP(=O)([O-])OP(=O)([O-])[O-])O2)C(=O)NC1=O	InChI=1S/C10H17N2O14P3/c1-5-3-12(10(15)11-9(5)14)8-2-6(13)7(24-8)4-23-28(19,20)26-29(21,22)25-27(16,17)18/h3,6-8,13H,2,4H2,1H3,(H,19,20)(H,21,22)(H,11,14,15)(H2,16,17,18)/p-4/t6-,7+,8+/m0/s1	478.137	279.44	14	2	8	2	1	-7.008	1.66	29	30	0	4	0	WILD_TYPE	72.924	63.847	2	0.312	39	36	1	351	84.6274	-6.64734	85.8409	3	0	0	6	1	2	0	1			749.25	35.5856	52.7027	11.7117	0
1xor	1	38266	0	XRay		C12H10F2N2O3	COc1cc(ccc1OC(F)F)C2=NNC(=O)C=C2	InChI=1S/C12H10F2N2O3/c1-18-10-6-7(2-4-9(10)19-12(13)14)8-3-5-11(17)16-15-8/h2-6,12H,1H3,(H,16,17)	268.216	59.92	4	1	4	2	0	2.236	-4.086	19	20	0	0	1	WILD_TYPE	9.885	72.468	1	1.076	27	24	2	243	6.24411	-2.16547	56.9404	10	0	0	2	0	0	0	1			796.5	55.9322	31.3559	12.7119	0
4hu1	2	41215	0	XRay		C8H7F4NO5S2	NS(=O)(=O)c1c(F)c(F)c(c(F)c1F)S(=O)(=O)CCO	InChI=1S/C8H7F4NO5S2/c9-3-5(11)8(20(13,17)18)6(12)4(10)7(3)19(15,16)2-1-14/h14H,1-2H2,(H2,13,17,18)	337.268	131.29	5	2	4	1	0	0.343	-2.106	20	20	0	0	1	WILD_TYPE	13.744	61.803	2	1.083	31	28	1	279	-37.3432	-35.5814	22.736	5	0	0	2	1	0	0	1			394.875	63.2479	27.3504	9.4017	0
4qxp	2	41841	0	XRay		C17H13O4	Cc1ccc2C(=O)c3cccc(CC(=O)[O-])c3Oc2c1C	InChI=1S/C17H14O4/c1-9-6-7-13-15(20)12-5-3-4-11(8-14(18)19)17(12)21-16(13)10(9)2/h3-7H,8H2,1-2H3,(H,18,19)/p-1	281.283	66.43	4	0	2	3	0	2.127	-4.137	21	23	0	1	2	WILD_TYPE	55.029	67.456	0	0.755	31	30	1	207	12.7451	-77.8775	-56.1856	8	0	0	3	0	1	0	0			911.25	36.6667	54.4444	8.8889	0
3kec	1	40111	0	XRay		C24H20N5O4	COc1ccc(Cn2nnc(n2)c3cccc(c3)C(=O)NCc4ccc(cc4)C(=O)[O-])cc1	InChI=1S/C24H21N5O4/c1-33-21-11-7-17(8-12-21)15-29-27-22(26-28-29)19-3-2-4-20(13-19)23(30)25-14-16-5-9-18(10-6-16)24(31)32/h2-13H,14-15H2,1H3,(H,25,30)(H,31,32)/p-1	442.447	122.06	7	1	8	4	0	2.019	-6.549	33	36	0	1	4	WILD_TYPE	21.823	71.75	1	0.966	37	35	1	333	84.1432	12.4135	34.3293	9	1	0	4	1	1	0	0			475.875	48.9362	48.9362	2.1277	0
2g1q	3	38762	0	XRay		C10H12N5O10P2	Nc1ncnc2c1ncn2C3OC(COP(=O)([O-])OP(=O)([O-])[O-])C(O)C3O	InChI=1S/C10H15N5O10P2/c11-8-5-9(13-2-12-8)15(3-14-5)10-7(17)6(16)4(24-10)1-23-27(21,22)25-26(18,19)20/h2-4,6-7,10,16-17H,1H2,(H,21,22)(H2,11,12,13)(H2,18,19,20)/p-3/t4-,6-,7-,10-/m1/s1	424.177	260.7	14	3	6	3	1	-5.89	0.963	27	29	0	3	2	WILD_TYPE	23.116	52.181	1	0.287	30	28	1	270	11.9271	4.8367	103.291	1	1	0	6	2	1	0	1			256.5	63.1579	23.6842	13.1579	0
2uze	2	39199	0	XRay		C15H10N2O4S	[O-]C(=O)c1ccc(cc1)c2oc(\C=C\3/SC(=[NH2+])NC3=O)cc2	InChI=1S/C15H10N2O4S/c16-15-17-13(18)12(22-15)7-10-5-6-11(21-10)8-1-3-9(4-2-8)14(19)20/h1-7H,(H,19,20)(H2,16,17,18)/b12-7-	314.316	133.26	4	2	3	3	0	1.254	-3.714	22	24	1	1	2	WILD_TYPE	33.112	65.937	0	0.687	30	30	0	270	-13.0141	-16.0461	40.164	3	0	0	1	1	1	0	0			516.375	47.7124	46.4052	5.8824	0
3g58	3	39848	0	XRay		C21H15N3O2	[O-][N+](=O)c1cccc(c1)c2cc(Cc3ccncc3)cc4cccnc24	InChI=1S/C21H15N3O2/c25-24(26)19-5-1-3-17(14-19)20-13-16(11-15-6-9-22-10-7-15)12-18-4-2-8-23-21(18)20/h1-10,12-14H,11H2	341.363	71.59	4	0	4	4	0	4.253	-7.371	26	29	1	1	4	WILD_TYPE	26.617	57.571	1	1.269	25	24	0	225	-18.3838	7.62177	36.3302	9	1	0	1	0	0	0	0			918	54.4118	30.1471	15.4412	0
3ggc	2	39871	0	XRay		C9H11N4O5P	[O-]P(=O)([O-])CCOCCn1cnc2C(=O)NC=Nc12	InChI=1S/C9H13N4O5P/c14-9-7-8(10-5-11-9)13(6-12-7)1-2-18-3-4-19(15,16)17/h5-6H,1-4H2,(H,10,11,14)(H2,15,16,17)/p-2	286.181	141.51	7	1	6	2	0	-3.676	-0.392	19	20	0	2	1	WILD_TYPE	22.633	59.153	0	0.707	20	20	0	180	17.2786	14.0317	17.4646	2	0	0	6	1	0	0	0			864	35.5469	48.0469	16.4063	0
3v9y	1	40905	0	XRay		C32H27NO9	COc1cc(O)c2c(OC3=CC(=C(C(=O)C)C(=O)C23C)[O-])c1C(=O)NCc4cc(CCCC(=O)[O-])cc5ccccc45	InChI=1S/C32H29NO9/c1-16(34)26-21(35)14-24-32(2,30(26)39)28-22(36)13-23(41-3)27(29(28)42-24)31(40)33-15-19-12-17(7-6-10-25(37)38)11-18-8-4-5-9-20(18)19/h4-5,8-9,11-14,35-36H,6-7,10,15H2,1-3H3,(H,33,40)(H,37,38)/p-2/t32-/m1/s1	569.558	165.12	9	2	9	5	1	1.186	-7.279	42	46	0	2	3	WILD_TYPE	27.703	69.363	0	1.387	40	40	0	360	12.0126	49.0653	59.9853	17	0	0	5	0	0	0	0			911.25	59.6296	35.5556	4.8148	0
1pmv	1	37783	0	XRay		C14H8N2O	O=C1c2ccccc2c3n[nH]c4cccc1c34	InChI=1S/C14H8N2O/c17-14-9-5-2-1-4-8(9)13-12-10(14)6-3-7-11(12)15-16-13/h1-7H,(H,15,16)	220.226	45.75	2	1	0	4	0	2.994	-3.519	17	20	0	0	3	WILD_TYPE	43.124	67.253	0	1.099	21	21	0	189	19.9636	28.3374	19.6223	9	0	0	1	1	0	0	0			651.375	53.886	43.5233	2.5907	0
2wd2	1	39891	0	XRay		C18H23N2O5S	COc1cccc(C[N@H+]2CCc3cc(OS(=O)(=O)N)c(OC)cc3C2)c1	InChI=1S/C18H22N2O5S/c1-23-16-5-3-4-13(8-16)11-20-7-6-14-9-18(25-26(19,21)22)17(24-2)10-15(14)12-20/h3-5,8-10H,6-7,11-12H2,1-2H3,(H2,19,21,22)/p+1	379.451	100.67	5	2	6	3	0	0.705	-5.409	26	28	1	0	2	WILD_TYPE	15.355	57.636	0	0.453	33	32	1	297	-0.948731	4.167	-18.7017	7	0	0	2	1	0	0	1			337.5	51	40	9	0
4l5m	1	41436	0	XRay		C14H15NO3S	Cc1cc(O)cc(C)c1NS(=O)(=O)c2ccccc2	InChI=1S/C14H15NO3S/c1-10-8-12(16)9-11(2)14(10)15-19(17,18)13-6-4-3-5-7-13/h3-9,15-16H,1-2H3	277.339	74.78	3	2	3	2	0	3.048	-3.711	19	20	0	0	2	WILD_TYPE	24.606	51.664	1	1.161	18	17	0	162	12.9431	-5.78158	57.2971	7	0	0	1	1	0	0	0			290.25	67.4419	15.1163	17.4419	0
3g4i	3	39847	0	XRay		C19H13N5O4	[O-][N+](=O)c1cccc(c1)N2C(=O)N(Cc3ccncc3)C(=O)c4cccnc24	InChI=1S/C19H13N5O4/c25-18-16-5-2-8-21-17(16)23(14-3-1-4-15(11-14)24(27)28)19(26)22(18)12-13-6-9-20-10-7-13/h1-11H,12H2	375.338	112.22	6	0	4	4	0	2.268	-4.465	28	31	1	1	3	WILD_TYPE	25.122	59.909	1	1.178	32	29	2	279	-18.3158	7.347	36.7132	9	0	0	2	0	0	0	0			928.125	56	34.5455	9.4545	0
4ey6	2	41030	0	XRay		C17H22NO3	COc1ccc2C[NH+](C)CCC34C=CC(O)CC3Oc1c24	InChI=1S/C17H21NO3/c1-18-8-7-17-6-5-12(19)9-14(17)21-16-13(20-2)4-3-11(10-18)15(16)17/h3-6,12,14,19H,7-10H2,1-2H3/p+1/t12-,14-,17-/m0/s1	288.361	43.13	3	2	1	4	0	-0.119	-4.176	21	24	1	0	1	WILD_TYPE	31.382	69.263	2	0.927	31	29	0	279	8.68238	-60.4798	-24.2744	5	0	0	0	2	0	0	0			749.25	45.045	49.5495	5.4054	0
3u0z	2	40815	0	XRay		C10H11N5O6P	Nc1ncnc2c1ncn2C3OC4COP(=O)([O-])OC4C3O	InChI=1S/C10H12N5O6P/c11-8-5-9(13-2-12-8)15(3-14-5)10-6(16)7-4(20-10)1-19-22(17,18)21-7/h2-4,6-7,10,16H,1H2,(H,17,18)(H2,11,12,13)/p-1/t4-,6-,7-,10-/m1/s1	328.198	167.48	10	2	1	4	1	-3.029	0.296	22	25	0	1	2	WILD_TYPE	35.719	83.941	0	0.574	28	28	0	252	-30.742	3.31677	-19.0775	6	0	0	5	2	0	0	0			290.25	65.1163	31.3953	3.4884	0
1hwk	6	36900	0	XRay		C10H12N5O10P2	Nc1ncnc2c1ncn2C3OC(COP(=O)([O-])OP(=O)([O-])[O-])C(O)C3O	InChI=1S/C10H15N5O10P2/c11-8-5-9(13-2-12-8)15(3-14-5)10-7(17)6(16)4(24-10)1-23-27(21,22)25-26(18,19)20/h2-4,6-7,10,16-17H,1H2,(H,21,22)(H2,11,12,13)(H2,18,19,20)/p-3/t4-,6-,7-,10-/m1/s1	424.177	260.7	14	3	6	3	1	-5.89	0.963	27	29	0	3	2	WILD_TYPE	57.081	45.274	0	0.685	24	24	0	216	19.7207	-9.185	-18.1292	3	0	0	3	1	0	0	0			523.125	45.8065	47.7419	6.4516	0
4kz0	1	41423	0	XRay		C11H10N2O3S	COC(=O)c1ccc2nc(NC(=O)C)sc2c1	InChI=1S/C11H10N2O3S/c1-6(14)12-11-13-8-4-3-7(10(15)16-2)5-9(8)17-11/h3-5H,1-2H3,(H,12,13,14)	250.274	96.53	4	1	3	2	0	1.431	-3.209	17	18	0	0	2	WILD_TYPE	64.68	66.203	0	1.073	24	24	0	216	19.6639	13.1115	22.5078	11	0	0	2	1	0	0	0			772.875	48.0349	42.7948	9.1703	0
3hmm	1	39962	0	XRay		C19H15N5	Cc1cccc(n1)c2nc(Nc3ccncc3)c4ccccc4n2	InChI=1S/C19H15N5/c1-13-5-4-8-17(21-13)19-23-16-7-3-2-6-15(16)18(24-19)22-14-9-11-20-12-10-14/h2-12H,1H3,(H,20,22,23,24)	313.356	63.59	5	1	3	4	0	3.507	-5.673	24	27	0	0	4	WILD_TYPE	20.124	72.197	2	0.99	37	35	0	333	15.3616	66.7801	5.35808	11	0	0	3	0	0	0	0			641.25	47.3684	43.6842	8.9474	0
5ii2	2	42430	0	XRay		C15H9O6	Oc1cc([O-])c2C(=O)C=C(Oc2c1)c3ccc(O)c(O)c3	InChI=1S/C15H10O6/c16-8-4-11(19)15-12(20)6-13(21-14(15)5-8)7-1-2-9(17)10(18)3-7/h1-6,16-19H/p-1	285.228	110.05	6	3	1	3	0	1.465	-1.881	21	23	0	1	2	WILD_TYPE	21.304	70.395	1	1.498	29	27	1	234	9.15524	-23.727	-28.6408	9	0	0	2	1	0	0	0			1204.88	59.944	32.2129	7.8431	0
4pl3	1	41775	0	XRay		C10H12N5O10P2	Nc1ncnc2c1ncn2C3OC(COP(=O)([O-])OP(=O)([O-])[O-])C(O)C3O	InChI=1S/C10H15N5O10P2/c11-8-5-9(13-2-12-8)15(3-14-5)10-7(17)6(16)4(24-10)1-23-27(21,22)25-26(18,19)20/h2-4,6-7,10,16-17H,1H2,(H,21,22)(H2,11,12,13)(H2,18,19,20)/p-3/t4-,6-,7-,10-/m1/s1	424.177	260.7	14	3	6	3	1	-5.89	0.963	27	29	0	3	2	WILD_TYPE	30.985	63.561	0	0.793	33	32	1	297	21.183	27.059	38.7606	2	0	0	3	1	2	0	1			432	49.2188	39.0625	11.7188	0
4qxq	1	41841	0	XRay		C17H13O4	Cc1ccc2C(=O)c3cccc(CC(=O)[O-])c3Oc2c1C	InChI=1S/C17H14O4/c1-9-6-7-13-15(20)12-5-3-4-11(8-14(18)19)17(12)21-16(13)10(9)2/h3-7H,8H2,1-2H3,(H,18,19)/p-1	281.283	66.43	4	0	2	3	0	2.127	-4.137	21	23	0	1	2	WILD_TYPE	42.098	70.068	1	0.993	34	32	1	225	165.809	50.5755	4.30233	9	0	0	3	0	0	0	0			685.125	42.3645	47.2906	10.3448	0
2ye4	1	40627	0	XRay		C9H10O3	CCC(=O)c1ccc(O)cc1O	InChI=1S/C9H10O3/c1-2-8(11)7-4-3-6(10)5-9(7)12/h3-5,10,12H,2H2,1H3	166.174	57.53	3	2	2	1	0	1.752	-1.322	12	12	0	0	1	WILD_TYPE	38.208	64.498	1	0.417	28	27	0	252	30.6185	10.5307	24.8837	5	0	0	2	1	0	0	0			482.625	45.4545	47.5524	6.993	0
3ts4	1	40798	0	XRay		C29H29N3O7S	NC(=O)C(CCC(=O)[O-])NC(=O)C(CCC(=O)[O-])NC(=O)CCc1ccc(cc1)c2cc(cs2)c3ccccc3	InChI=1S/C29H31N3O7S/c30-28(38)22(11-14-26(34)35)32-29(39)23(12-15-27(36)37)31-25(33)13-8-18-6-9-20(10-7-18)24-16-21(17-40-24)19-4-2-1-3-5-19/h1-7,9-10,16-17,22-23H,8,11-15H2,(H2,30,38)(H,31,33)(H,32,39)(H,34,35)(H,36,37)/p-2/t22-,23-/m0/s1	563.621	209.79	7	3	15	3	1	-0.143	-8.616	40	42	0	2	3	WILD_TYPE	22.171	53.529	0	0.925	33	32	1	297	6.0614	26.4796	3.02693	9	1	0	3	0	0	0	1			445.5	51.5152	42.4242	6.0606	0
4mp7	1	41529	0	XRay		C15H13NO3	Oc1ccc(C(=O)N2Cc3ccccc3C2)c(O)c1	InChI=1S/C15H13NO3/c17-12-5-6-13(14(18)7-12)15(19)16-8-10-3-1-2-4-11(10)9-16/h1-7,17-18H,8-9H2	255.269	60.77	3	2	1	3	0	2.097	-2.419	19	21	0	0	2	WILD_TYPE	25.07	63.312	0	0.705	28	28	0	252	13.8951	2.23779	-37.3934	8	0	0	1	1	0	0	0			317.25	57.4468	29.7872	12.766	0
4jtr	1	41357	0	XRay		C13H17O2	CC(C)Cc1ccc(cc1)C(C)C(=O)[O-]	InChI=1S/C13H18O2/c1-9(2)8-11-4-6-12(7-5-11)10(3)13(14)15/h4-7,9-10H,8H2,1-3H3,(H,14,15)/p-1/t10-/m0/s1	205.273	40.12	2	0	4	1	0	2.133	-3.885	15	15	0	1	1	WILD_TYPE	20.006	56.605	1	1.067	23	21	1	207	-73.4871	176.756	202.483	6	0	0	2	0	0	0	0			408.375	57.0248	28.0992	14.876	0
1mzc	1	37536	0	XRay		C28H34N5O2	CCC1(CCCCN(C)C1=O)c2cccc(Oc3cc(ccc3C#N)C(C)([NH3+])c4cncn4C)c2	InChI=1S/C28H33N5O2/c1-5-28(13-6-7-14-32(3)26(28)34)22-9-8-10-23(15-22)35-24-16-21(12-11-20(24)17-29)27(2,30)25-18-31-19-33(25)4/h8-12,15-16,18-19H,5-7,13-14,30H2,1-4H3/p+1/t27-,28-/m0/s1	472.602	98.79	4	1	6	4	0	2.857	-7.305	35	38	1	0	3	WILD_TYPE	14.995	58.564	1	0.658	30	28	1	279	17.1398	133.836	-2.6392	7	0	0	1	0	0	0	1			1015.88	35.5482	40.8638	23.588	0
3ayk	1	36192	0	NMR		C18H23N3O5S	COc1ccc(cc1)S(=O)(=O)N(Cc2cccnc2)C(C(C)C)C(=O)NO	InChI=1S/C18H23N3O5S/c1-13(2)17(18(22)20-23)21(12-14-5-4-10-19-11-14)27(24,25)16-8-6-15(26-3)7-9-16/h4-11,13,17,23H,12H2,1-3H3,(H,20,22)/t17-/m1/s1	393.457	117.21	6	2	8	2	0	1.557	-4.269	27	28	0	0	2	WILD_TYPE	0.625	48.535	0	0.363	23	22	1	207	3.81637	-4.34793	-0.550185	6	0	0	2	0	0	0	1			465.75	42.7536	51.4493	5.7971	0
2x2r	5	40193	0	XRay		C10H12N5O10P2	Nc1ncnc2c1ncn2C3OC(COP(=O)([O-])OP(=O)([O-])[O-])C(O)C3O	InChI=1S/C10H15N5O10P2/c11-8-5-9(13-2-12-8)15(3-14-5)10-7(17)6(16)4(24-10)1-23-27(21,22)25-26(18,19)20/h2-4,6-7,10,16-17H,1H2,(H,21,22)(H2,11,12,13)(H2,18,19,20)/p-3/t4-,6-,7-,10-/m1/s1	424.177	260.7	14	3	6	3	1	-5.89	0.963	27	29	0	3	2	WILD_TYPE	23.373	51.881	1	0.208	29	27	1	261	9.50678	29.3341	-1.75604	1	1	0	6	2	1	0	1			428.625	52.7559	33.8583	13.3858	0
3f7z	2	39762	0	XRay		C17H13FN2O4S	COc1ccc(CSc2oc(nn2)c3ccc4OCOc4c3)cc1F	InChI=1S/C17H13FN2O4S/c1-21-13-4-2-10(6-12(13)18)8-25-17-20-19-16(24-17)11-3-5-14-15(7-11)23-9-22-14/h2-7H,8-9H2,1H3	360.36	91.91	6	0	5	4	0	3.753	-4.788	25	28	0	0	3	WILD_TYPE	29.232	66.731	1	1.134	27	26	0	243	-26.151	9.3114	38.334	12	0	0	3	0	0	0	0			573.75	50.5882	31.1765	18.2353	0
3zrk	1	40710	0	XRay		C12H8N2O2	O=C1NC=Cc2oc(cc12)c3ccncc3	InChI=1S/C12H8N2O2/c15-12-9-7-11(8-1-4-13-5-2-8)16-10(9)3-6-14-12/h1-7H,(H,14,15)	212.204	55.13	2	1	1	3	0	0.781	-3.102	16	18	0	0	2	WILD_TYPE	45.399	64.289	0	0.826	23	23	0	207	102.841	24.9934	-11.2711	5	0	0	2	0	0	0	0			516.375	45.7516	35.2941	18.9542	0
4a6e	1	40848	0	XRay		C12H14N2O2	CC(=O)NCCc1c[nH]c2ccc(O)cc12	InChI=1S/C12H14N2O2/c1-8(15)13-5-4-9-7-14-12-3-2-10(16)6-11(9)12/h2-3,6-7,14,16H,4-5H2,1H3,(H,13,15)	218.252	65.12	2	3	3	2	0	1.33	-2.689	16	17	0	0	2	WILD_TYPE	57.084	68.379	1	1.189	25	23	1	225	2.57531	33.2451	43.3062	8	0	0	2	2	0	0	0			1390.5	57.0388	33.0097	9.9515	0
4lxl	1	41485	0	XRay		C7H3NO4	[O-]C(=O)c1ccnc(c1)C(=O)[O-]	InChI=1S/C7H5NO4/c9-6(10)4-1-2-8-5(3-4)7(11)12/h1-3H,(H,9,10)(H,11,12)/p-2	165.103	93.15	5	0	2	1	0	-2.581	-1.333	12	12	0	2	1	WILD_TYPE	15.12	66.393	0	0.599	23	23	0	207	-6.12117	-1.52792	-9.97117	1	0	0	3	0	2	0	0			924.75	32.8467	54.3796	12.7737	0
2wxv	2	40127	0	XRay		C18H23N7O3S	CNC(=O)c1nn(C)c2c1ccc3cnc(NC4CCN(CC4)S(=O)(=O)C)nc23	InChI=1S/C18H23N7O3S/c1-19-17(26)15-13-5-4-11-10-20-18(22-14(11)16(13)24(2)23-15)21-12-6-8-25(9-7-12)29(3,27)28/h4-5,10,12H,6-9H2,1-3H3,(H,19,26)(H,20,21,22)	417.485	130.48	7	2	4	4	0	0.365	-3.854	29	32	0	0	3	WILD_TYPE	51.256	63.459	1	0.562	31	30	0	279	-35.2557	172.369	86.317	8	0	0	5	1	0	0	0			627.75	39.2473	51.0753	9.6774	0
2wtc	1	40071	0	XRay		C19H17N3O3	COc1cc(ccc1O)c2cnc(N)c(c2)c3ccc(cc3)C(=O)N	InChI=1S/C19H17N3O3/c1-25-17-9-13(6-7-16(17)23)14-8-15(18(20)22-10-14)11-2-4-12(5-3-11)19(21)24/h2-10,23H,1H3,(H2,20,22)(H2,21,24)	335.357	111.46	5	3	4	3	0	2.252	-4.904	25	27	0	0	3	WILD_TYPE	80.129	52.267	0	0.944	27	27	0	243	-9.30012	48.9015	8.0382	5	0	0	2	1	0	0	0			509.625	54.3046	37.0861	8.6093	0
4b6u	1	41136	0	NMR		C11H16N5O11P2	CN1CN(C2OC(COP(=O)([O-])OP(=O)([O-])[O-])C(O)C2O)C3=C1C(=O)NC(=N3)N	InChI=1S/C11H19N5O11P2/c1-15-3-16(8-5(15)9(19)14-11(12)13-8)10-7(18)6(17)4(26-10)2-25-29(23,24)27-28(20,21)22/h4,6-7,10,17-18H,2-3H2,1H3,(H,23,24)(H2,20,21,22)(H3,12,13,14,19)/p-3/t4-,6-,7-,10-/m1/s1	456.219	265.04	15	4	6	3	1	-6.292	2.115	29	31	0	3	0	WILD_TYPE	0	40.259	0	0.86	28	28	0	252	7.1381	31.3854	-10.8279	2	0	0	0	1	1	0	0			891	49.6212	38.2576	12.1212	0
3k97	1	40101	0	XRay		C18H18ClNO3	Cc1ccccc1C2CCCN2C(=O)c3cc(Cl)c(O)cc3O	InChI=1S/C18H18ClNO3/c1-11-5-2-3-6-12(11)15-7-4-8-20(15)18(23)13-9-14(19)17(22)10-16(13)21/h2-3,5-6,9-10,15,21-22H,4,7-8H2,1H3/t15-/m1/s1	331.793	60.77	3	2	2	3	0	3.983	-4.284	23	25	0	0	2	WILD_TYPE	24.986	64.499	1	0.688	29	28	0	261	68.297	78.1418	24.5638	11	0	0	1	1	0	0	0			529.875	40.1274	47.1338	12.7389	0
2jnp	1	39112	0	NMR		C13H20N2O5S	COc1ccc(cc1)S(=O)(=O)N(CC(C)C)CC(=O)NO	InChI=1S/C13H20N2O5S/c1-10(2)8-15(9-13(16)14-17)21(18,19)12-6-4-11(20-3)5-7-12/h4-7,10,17H,8-9H2,1-3H3,(H,14,16)	316.373	104.32	5	2	7	1	0	0.989	-2.678	21	21	0	0	1	WILD_TYPE	0	55.474	0	0.638	25	24	1	225	4.77543	0.50681	4.47705	5	0	0	2	1	0	0	1			496.125	42.1769	47.619	10.2041	0
2eb3	1	39119	0	XRay		C10H13N6O12P3	Nc1ncnc2c1ncn2C3OC(COP(=O)([O-])OP(=O)([O-])NP(=O)([O-])[O-])C(O)C3O	InChI=1S/C10H17N6O12P3/c11-8-5-9(13-2-12-8)16(3-14-5)10-7(18)6(17)4(27-10)1-26-31(24,25)28-30(22,23)15-29(19,20)21/h2-4,6-7,10,17-18H,1H2,(H,24,25)(H2,11,12,13)(H4,15,19,20,21,22,23)/p-4/t4-,6-,7-,10-/m1/s1	502.164	322.68	16	4	8	3	2	-8.266	1.663	31	33	0	4	2	WILD_TYPE	68.125	41.583	0	0.9	28	28	0	252	23.3062	-49.1732	1.95758	1	0	0	2	1	1	0	0			499.5	47.2973	34.4595	18.2432	0
1xon	2	38266	0	XRay		C18H18Cl2N2O3	COc1ccc(cc1OC2CCCC2)C(=O)Nc3c(Cl)cncc3Cl	InChI=1S/C18H18Cl2N2O3/c1-24-15-7-6-11(8-16(15)25-12-4-2-3-5-12)18(23)22-17-13(19)9-21-10-14(17)20/h6-10,12H,2-5H2,1H3,(H,21,22,23)	381.253	60.45	4	1	5	3	0	4.162	-6.117	25	27	0	0	2	WILD_TYPE	10.418	67.123	1	1.182	32	29	2	288	13.7802	5.74356	12.8316	13	0	0	1	1	0	0	0			833.625	54.6559	28.3401	17.004	0
2bxo	1	38559	0	XRay		C19H19N2O3	CCCC[C-]1C(=O)N(N(C1=O)c2ccc(O)cc2)c3ccccc3	InChI=1S/C19H19N2O3/c1-2-3-9-17-18(23)20(14-7-5-4-6-8-14)21(19(17)24)15-10-12-16(22)13-11-15/h4-8,10-13,22H,2-3,9H2,1H3/q-1	323.366	67.74	3	1	5	3	0	3.856	-3.604	24	26	0	1	2	WILD_TYPE	53.742	60.662	0	0.497	27	27	0	243	33.8744	14.5351	9.62029	13	0	0	1	2	0	0	0			1957.5	54.6552	35.6897	9.6552	0
1zys	1	38513	0	XRay		C24H25N6O	C[NH+]1CCN(CC1)c2ccc(cc2)c3cnc4[nH]cc(NC(=O)c5cccnc5)c4c3	InChI=1S/C24H24N6O/c1-29-9-11-30(12-10-29)20-6-4-17(5-7-20)19-13-21-22(16-27-23(21)26-15-19)28-24(31)18-3-2-8-25-14-18/h2-8,13-16H,9-12H2,1H3,(H,26,27)(H,28,31)/p+1	413.495	78.34	4	3	4	5	0	0.883	-6.228	31	35	1	0	4	WILD_TYPE	13.053	51.014	2	1.148	31	29	0	279	2.67361	7.04568	18.2085	7	0	0	2	1	0	0	0			421.875	60.8	36	3.2	0
4nh9	1	41582	0	XRay		C22H26FN3O3	Cc1cn(c2CC(C)(C)CC(=O)c12)c3cc(F)c(C(=O)N)c(NC4CCOC4)c3	InChI=1S/C22H26FN3O3/c1-12-10-26(17-8-22(2,3)9-18(27)19(12)17)14-6-15(23)20(21(24)28)16(7-14)25-13-4-5-29-11-13/h6-7,10,13,25H,4-5,8-9,11H2,1-3H3,(H2,24,28)/t13-/m0/s1	399.459	86.35	4	2	4	4	0	2.837	-5.559	29	32	0	0	2	WILD_TYPE	59.13	63.365	0	1.447	33	33	0	297	-19.6277	-33.0514	-8.01428	12	0	0	0	1	0	0	0			475.875	66.6667	17.0213	16.3121	0
4f08	2	41032	0	XRay		C13H16N5	C1CC(CC[NH2+]1)n2cnc3cnc4[nH]ccc4c23	InChI=1S/C13H15N5/c1-4-14-5-2-9(1)18-8-17-11-7-16-13-10(12(11)18)3-6-15-13/h3,6-9,14H,1-2,4-5H2,(H,15,16)/p+1	242.3	63.11	2	2	1	4	0	-0.763	-3.363	18	21	1	0	3	WILD_TYPE	48.045	65.516	0	1.108	25	25	0	225	22.2778	-54.9692	19.9865	4	0	0	1	1	0	0	0			1053	42.3077	53.2051	4.4872	0
1yda	1	34690	0	XRay		C4H6N4O3S2	CC(=O)Nc1nnc(s1)S(=O)(=O)N	InChI=1S/C4H6N4O3S2/c1-2(9)6-3-7-8-4(12-3)13(5,10)11/h1H3,(H2,5,10,11)(H,6,7,9)	222.245	151.66	5	2	2	1	0	-1.329	-1.038	13	13	0	0	1	WILD_TYPE	4.865	64.496	0	0.125	22	21	1	198	-5.28131	3.37508	15.4998	2	0	0	1	0	0	0	1			324	39.5833	51.0417	9.375	0
1soj	7	38061	0	XRay		C10H14N4O2	CC(C)CN1C(=O)N(C)C(=O)c2nc[nH]c12	InChI=1S/C10H14N4O2/c1-6(2)4-14-8-7(11-5-12-8)9(15)13(3)10(14)16/h5-6H,4H2,1-3H3,(H,11,12)	222.244	69.3	3	1	2	2	0	0.608	-0.77	16	17	0	0	1	WILD_TYPE	36.812	60.356	0	1.254	21	21	0	189	33.4854	-4.65537	95.8611	6	1	0	1	1	0	0	0			891	59.0909	28.4091	12.5	0
3zw3	1	40752	0	XRay		C13H10N4O3S	CC(=O)Nc1cn2cc(\C=C\3/SC(=O)[N-]C3=O)ccc2[nH+]1	InChI=1S/C13H10N4O3S/c1-7(18)14-10-6-17-5-8(2-3-11(17)15-10)4-9-12(19)16-13(20)21-9/h2-6H,1H3,(H2,14,16,18,19,20)/b9-4-	302.308	121.19	4	2	2	3	0	0.446	-2.254	21	23	1	1	2	WILD_TYPE	69.69	64.225	0	1.181	29	29	0	261	45.0562	14.3954	31.4288	5	0	0	2	2	0	0	0			1026	54.9342	35.5263	9.5395	0
4e4m	2	40981	0	XRay		C15H19N5O2S	CC1(CCN(CC1)S(=O)(=O)C)n2cnc3cnc4[nH]ccc4c23	InChI=1S/C15H19N5O2S/c1-15(4-7-19(8-5-15)23(2,21)22)20-10-18-12-9-17-14-11(13(12)20)3-6-16-14/h3,6,9-10H,4-5,7-8H2,1-2H3,(H,16,17)	333.409	92.26	4	1	2	4	0	0.259	-3.367	23	26	0	0	3	WILD_TYPE	28.516	66.855	0	1.094	26	26	0	234	9.28157	-48.4209	-42.2647	6	0	0	1	1	0	0	0			769.5	43.8596	45.614	10.5263	0
2hck	2	35486	0	XRay		C15H8O7	Oc1cc([O-])c2C(=O)C(=C(Oc2c1)c3ccc(O)c(O)c3)[O-]	InChI=1S/C15H10O7/c16-7-4-10(19)12-11(5-7)22-15(14(21)13(12)20)6-1-2-8(17)9(18)3-6/h1-5,16-19,21H/p-2	300.22	133.11	7	3	1	3	0	0.224	-1.638	22	24	0	2	2	WILD_TYPE	38.855	49.422	1	0.792	25	24	0	225	42.1782	43.0444	163.207	3	0	0	2	2	0	0	0			432	52.3438	38.2813	9.375	0
2c5y	1	38659	0	XRay		C19H16N7O2	[O-][N+](=O)c1cccc(c1)[NH+]=C2N=CCC(=N2)c3cccc(Cn4cncn4)c3	InChI=1S/C19H15N7O2/c27-26(28)17-6-2-5-16(10-17)23-19-21-8-7-18(24-19)15-4-1-3-14(9-15)11-25-13-20-12-22-25/h1-6,8-10,12-13H,7,11H2/p+1/b23-19-	374.376	115.22	6	1	5	4	0	3.291	-5.38	28	31	2	1	3	WILD_TYPE	46.859	77.281	0	0.454	28	28	0	252	26.1331	27.7289	27.1526	9	0	0	2	1	0	0	0			492.75	47.9452	45.8904	6.1644	0
4bb5	4	41172	0	XRay		C24H34N4O3	OC12CC3CC(C1)C(NC(=O)c4cnc(NC5CCOC5)nc4C6CCCC6)C(C3)C2	InChI=1S/C24H34N4O3/c29-22(27-20-16-7-14-8-17(20)11-24(30,9-14)10-16)19-12-25-23(26-18-5-6-31-13-18)28-21(19)15-3-1-2-4-15/h12,14-18,20,30H,1-11,13H2,(H,27,29)(H,25,26,28)/t14-,16-,17+,18-,20-,24-/m0/s1	426.552	96.37	6	3	5	7	0	2.361	-4.593	31	36	0	0	1	WILD_TYPE	28.851	63.741	0	1.738	33	32	1	297	-15.734	-1.36797	-77.1701	13	0	0	2	0	0	0	0			729	68.0556	18.9815	12.963	0
3wha	1	41509	0	XRay		C19H18ClN5O2S	NC(=O)CCCSc1nc(N)nc(n1)c2c(Cl)cc3COCc4cccc2c34	InChI=1S/C19H18ClN5O2S/c20-13-7-11-9-27-8-10-3-1-4-12(15(10)11)16(13)17-23-18(22)25-19(24-17)28-6-2-5-14(21)26/h1,3-4,7H,2,5-6,8-9H2,(H2,21,26)(H2,22,23,24,25)	415.897	142.31	7	2	6	4	0	2.956	-6.182	28	31	0	0	3	WILD_TYPE	11.291	62.889	3	0.446	36	33	0	324	-28.0929	21.6126	-20.5678	10	0	0	3	1	0	0	0			536.625	36.478	50.3145	13.2075	0
3a29	2	39941	0	XRay		C11H9N2O4PS	Nc1nc2c(CCc3ccc(OP(=O)([O-])[O-])cc23)s1	InChI=1S/C11H11N2O4PS/c12-11-13-10-8-5-7(17-18(14,15)16)3-1-6(8)2-4-9(10)19-11/h1,3,5H,2,4H2,(H2,12,13)(H2,14,15,16)/p-2	296.239	149.38	6	1	2	3	0	-0.176	-2.434	19	21	0	2	2	WILD_TYPE	24.839	64.568	1	0.268	25	24	0	225	35.5525	2.73095	35.3213	5	0	0	5	1	1	0	0			307.125	49.4505	42.8571	7.6923	0
1mc5	1	37473	0	XRay		C11H18N3O7S	[NH3+]C(CCC(=O)NC(CSCO)C(=O)NCC(=O)[O-])C(=O)[O-]	InChI=1S/C11H19N3O7S/c12-6(11(20)21)1-2-8(16)14-7(4-22-5-15)10(19)13-3-9(17)18/h6-7,15H,1-5,12H2,(H,13,19)(H,14,16)(H,17,18)(H,20,21)/p-1/t6-,7-/m0/s1	336.342	211.63	8	4	11	0	0	-6.621	-1.216	22	21	1	2	0	WILD_TYPE	41.317	62.197	0	1.003	36	34	2	324	52.8313	23.6039	1.32836	7	0	0	1	3	1	1	1			806.625	57.7406	34.3096	7.9498	0
2h6i	1	38868	0	XRay		C17H32N4O6S	CC(C)C[C@H](NC(=O)[C@@H](NC(=O)[C@@H]([NH3+])CS)C(C)C)C(=O)N[C@@H](CO)C(=O)[O-]	InChI=1S/C17H32N4O6S/c1-8(2)5-11(15(24)20-12(6-22)17(26)27)19-16(25)13(9(3)4)21-14(23)10(18)7-28/h8-13,22,28H,5-7,18H2,1-4H3,(H,19,25)(H,20,24)(H,21,23)(H,26,27)/t10-,11-,12-,13-/m0/s1	420.524	214.09	7	6	12	0	1	-3.26	-2.444	28	27	1	1	0	WILD_TYPE	34.739	54.523	1	0.882	44	42	1	396	16.9799	132.824	-3.49385	18	0	0	1	0	0	0	0			1113.75	40.6061	43.3333	16.0606	0
2pnu	1	39197	0	XRay		C27H36F2O3	CC12CCC(=O)CC1CCC3C2CCC4(CCOCc5cc(F)cc(F)c5)C(O)CCC34	InChI=1S/C27H36F2O3/c1-26-8-6-21(30)14-18(26)2-3-22-23(26)7-9-27(24(22)4-5-25(27)31)10-11-32-16-17-12-19(28)15-20(29)13-17/h12-13,15,18,22-25,31H,2-11,14,16H2,1H3/t18-,22+,23-,24-,25-,26-,27+/m0/s1	446.57	46.53	3	1	5	5	0	4.935	-7.316	32	36	0	0	1	WILD_TYPE	19.121	75.456	3	2.11	40	37	0	360	27.9204	1.86888	6.74719	21	0	0	1	1	0	0	0			486	77.7778	16.6667	5.5556	0
4pl4	4	41775	0	XRay		C10H12N5O10P2	Nc1ncnc2c1ncn2C3OC(COP(=O)([O-])OP(=O)([O-])[O-])C(O)C3O	InChI=1S/C10H15N5O10P2/c11-8-5-9(13-2-12-8)15(3-14-5)10-7(17)6(16)4(24-10)1-23-27(21,22)25-26(18,19)20/h2-4,6-7,10,16-17H,1H2,(H,21,22)(H2,11,12,13)(H2,18,19,20)/p-3/t4-,6-,7-,10-/m1/s1	424.177	260.7	14	3	6	3	1	-5.89	0.963	27	29	0	3	2	WILD_TYPE	91.59	61.978	0	0.991	29	28	1	261	37.5213	-3.56596	152.195	2	0	0	2	1	2	0	1			830.25	47.1545	48.374	4.4715	0
4ask	1	41030	0	XRay		C22H22N5O2	[O-]C(=O)CCNc1cc(nc(n1)c2ccccn2)N3CCc4ccccc4CC3	InChI=1S/C22H23N5O2/c28-21(29)8-12-24-19-15-20(26-22(25-19)18-7-3-4-11-23-18)27-13-9-16-5-1-2-6-17(16)10-14-27/h1-7,11,15H,8-10,12-14H2,(H,28,29)(H,24,25,26)/p-1	388.442	94.07	7	1	6	4	0	2.233	-5.064	29	32	0	1	3	WILD_TYPE	19.01	63.099	0	0.563	33	33	0	297	49.216	14.6192	-18.1009	7	0	0	3	0	1	0	0			860.625	25.098	62.7451	12.1569	0
3oom	1	40421	0	XRay		C19H21N4O2	CC(=O)c1cccc(c1)c2c[nH+]c3ccc(NC4CCOCC4)nn23	InChI=1S/C19H20N4O2/c1-13(24)14-3-2-4-15(11-14)17-12-20-19-6-5-18(22-23(17)19)21-16-7-9-25-10-8-16/h2-6,11-12,16H,7-10H2,1H3,(H,21,22)/p+1	337.396	69.77	4	2	4	4	0	2.394	-3.877	25	28	1	0	3	WILD_TYPE	21.933	64.612	2	1.381	31	29	0	279	6.2328	25.406	15.4388	9	0	0	3	0	0	0	0			506.25	61.3333	32.6667	6	0
3r2b	1	40616	0	XRay		C22H22N5O3	O=C1NCC2(CC[NH2+]CC2)c3[nH]c(cc13)c4ccnc(n4)c5ccc6OCOc6c5	InChI=1S/C22H21N5O3/c28-21-14-10-16(26-19(14)22(11-25-21)4-7-23-8-5-22)15-3-6-24-20(27-15)13-1-2-17-18(9-13)30-12-29-17/h1-3,6,9-10,23,26H,4-5,7-8,11-12H2,(H,25,28)/p+1	404.442	105.74	5	3	2	6	0	0.669	-4.75	30	35	1	0	3	WILD_TYPE	86.743	59.465	0	1.126	31	31	0	279	-6.3839	-55.3087	10.406	7	0	0	2	1	0	0	0			556.875	52.1212	44.8485	3.0303	0
2gm1	5	38812	0	XRay		C10H12N5O10P2	Nc1ncnc2c1ncn2C3OC(COP(=O)([O-])OP(=O)([O-])[O-])C(O)C3O	InChI=1S/C10H15N5O10P2/c11-8-5-9(13-2-12-8)15(3-14-5)10-7(17)6(16)4(24-10)1-23-27(21,22)25-26(18,19)20/h2-4,6-7,10,16-17H,1H2,(H,21,22)(H2,11,12,13)(H2,18,19,20)/p-3/t4-,6-,7-,10-/m1/s1	424.177	260.7	14	3	6	3	1	-5.89	0.963	27	29	0	3	2	WILD_TYPE	18.933	63.4	1	0.802	32	30	1	288	17.5187	34.5644	40.0016	2	0	0	6	0	1	0	1			452.25	63.4328	34.3284	2.2388	0
3t3q	3	40749	0	XRay		C11H16N2O2	CCC1C(Cc2cncn2C)COC1=O	InChI=1S/C11H16N2O2/c1-3-10-8(6-15-11(10)14)4-9-5-12-7-13(9)2/h5,7-8,10H,3-4,6H2,1-2H3/t8-,10-/m0/s1	208.257	44.12	3	0	3	2	0	0.965	-2.27	15	16	0	0	1	WILD_TYPE	22.646	80.957	2	1.516	24	21	1	216	-12.7374	-8.48433	-4.08973	9	0	0	1	0	0	0	1			1022.62	57.7558	34.6535	7.5908	0
1db4	1	36466	0	XRay		C21H23N2O5P	Cc1c(CC(=O)N)c2cc(OCCCP(=O)([O-])[O-])ccc2n1Cc3ccccc3	InChI=1S/C21H25N2O5P/c1-15-18(13-21(22)24)19-12-17(28-10-5-11-29(25,26)27)8-9-20(19)23(15)14-16-6-3-2-4-7-16/h2-4,6-9,12H,5,10-11,13-14H2,1H3,(H2,22,24)(H2,25,26,27)/p-2	414.391	130.25	5	1	9	3	0	0.199	-4.884	29	31	0	2	3	WILD_TYPE	23.5	64.054	2	0.837	35	32	1	315	59.0461	29.7962	46.8431	12	0	0	3	2	1	0	1			465.75	55.0725	32.6087	12.3188	0
3t42	1	40749	0	XRay		C17H11ClN3O6	[O-]C(=O)COc1cc(Cl)ccc1C(=O)NCc2ccc(C#N)c(c2)[N+](=O)[O-]	InChI=1S/C17H12ClN3O6/c18-12-3-4-13(15(6-12)27-9-16(22)23)17(24)20-8-10-1-2-11(7-19)14(5-10)21(25)26/h1-6H,8-9H2,(H,20,24)(H,22,23)/p-1	388.739	148.06	7	1	7	2	0	1.05	-5.382	27	28	1	2	2	WILD_TYPE	14.65	78.71	0	0.974	34	33	1	306	-4.361	1.09059	10.4077	8	1	0	5	0	0	0	0			320.625	70.5263	23.1579	6.3158	0
3v49	1	40891	0	XRay		C19H14F3N3O3	CN1C(=O)N(C(=O)C1(C)c2ccc(O)cc2)c3ccc(C#N)c(c3)C(F)(F)F	InChI=1S/C19H14F3N3O3/c1-18(12-4-7-14(26)8-5-12)16(27)25(17(28)24(18)2)13-6-3-11(10-23)15(9-13)19(20,21)22/h3-9,26H,1-2H3/t18-/m1/s1	389.328	84.64	4	1	3	3	0	3.437	-5.372	28	30	0	0	2	WILD_TYPE	12.481	80.465	2	1.839	41	39	0	369	27.507	1.99718	4.64489	12	0	0	2	0	0	0	0			337.5	76	23	1	0
3pls	1	40497	0	XRay		C10H13N6O12P3	Nc1ncnc2c1ncn2C3OC(COP(=O)([O-])OP(=O)([O-])NP(=O)([O-])[O-])C(O)C3O	InChI=1S/C10H17N6O12P3/c11-8-5-9(13-2-12-8)16(3-14-5)10-7(18)6(17)4(27-10)1-26-31(24,25)28-30(22,23)15-29(19,20)21/h2-4,6-7,10,17-18H,1H2,(H,24,25)(H2,11,12,13)(H4,15,19,20,21,22,23)/p-4/t4-,6-,7-,10-/m1/s1	502.164	322.68	16	4	8	3	2	-8.266	1.663	31	33	0	4	2	WILD_TYPE	45.946	58.16	0	0.281	32	31	1	288	30.3216	24.1011	7.13681	3	0	0	3	1	1	0	1			533.25	46.8354	40.5063	12.6582	0
2i4p	1	38951	0	XRay		C27H35N2O4	CCCCCCCN(CCc1ccc(OC(C)(CC)C(=O)[O-])cc1)c2oc3ccccc3n2	InChI=1S/C27H36N2O4/c1-4-6-7-8-11-19-29(26-28-23-12-9-10-13-24(23)32-26)20-18-21-14-16-22(17-15-21)33-27(3,5-2)25(30)31/h9-10,12-17H,4-8,11,18-20H2,1-3H3,(H,30,31)/p-1/t27-/m0/s1	451.578	78.63	5	0	14	3	1	5.972	-8.275	33	35	0	1	3	WILD_TYPE	48.077	61.615	0	1.445	39	39	0	351	16.2958	16.8575	14.8058	16	0	0	2	0	0	0	0			1258.88	60.3217	35.1206	4.5576	0
4i6f	1	41242	0	XRay		C23H26N6O	CCC1N(C2CCCC2)c3nc(ncc3N(C)C1=O)n4ccnc4c5ccccc5	InChI=1S/C23H26N6O/c1-3-18-22(30)27(2)19-15-25-23(26-21(19)29(18)17-11-7-8-12-17)28-14-13-24-20(28)16-9-5-4-6-10-16/h4-6,9-10,13-15,17-18H,3,7-8,11-12H2,1-2H3/t18-/m1/s1	402.492	67.15	5	0	4	5	0	4.29	-4.687	30	34	0	0	3	WILD_TYPE	25.379	66.884	1	1.134	30	29	0	270	9.63847	6.96037	10.8032	7	0	0	1	0	0	0	0			583.875	54.3353	35.8382	9.8266	0
4l7j	1	41438	0	XRay		C18H16F2N5O	NC1=[NH+]C2(CN(CCC2O1)c3ncccc3C#N)c4ccc(F)cc4F	InChI=1S/C18H15F2N5O/c19-12-3-4-13(14(20)8-12)18-10-25(7-5-15(18)26-17(22)24-18)16-11(9-21)2-1-6-23-16/h1-4,6,8,15H,5,7,10H2,(H2,22,24)/p+1/t15-,18-/m1/s1	356.349	89.14	4	2	2	4	0	2.653	-2.85	26	29	1	0	2	WILD_TYPE	31.458	56.419	3	1.087	33	30	0	297	14.9328	-7.82162	17.1608	8	0	0	1	2	0	0	0			1265.62	31.4667	51.2	17.3333	0
1jqh	3	37110	0	XRay		C10H13N6O12P3	Nc1ncnc2c1ncn2C3OC(COP(=O)([O-])OP(=O)([O-])NP(=O)([O-])[O-])C(O)C3O	InChI=1S/C10H17N6O12P3/c11-8-5-9(13-2-12-8)16(3-14-5)10-7(18)6(17)4(27-10)1-26-31(24,25)28-30(22,23)15-29(19,20)21/h2-4,6-7,10,17-18H,1H2,(H,24,25)(H2,11,12,13)(H4,15,19,20,21,22,23)/p-4/t4-,6-,7-,10-/m1/s1	502.164	322.68	16	4	8	3	2	-8.266	1.663	31	33	0	4	2	WILD_TYPE	40.295	47.735	1	0.936	30	29	0	270	6.28535	43.6324	-7.23732	2	0	0	3	1	2	0	0			776.25	46.087	40	13.913	0
4g1w	1	41101	0	XRay		C26H22FNO6S	COC(=O)C1=C(Cc2ccc(cc2)S(=O)(=O)CCO)C(=O)c3ccc(F)cc3N1c4ccccc4	InChI=1S/C26H22FNO6S/c1-34-26(31)24-22(15-17-7-10-20(11-8-17)35(32,33)14-13-29)25(30)21-12-9-18(27)16-23(21)28(24)19-5-3-2-4-6-19/h2-12,16,29H,13-15H2,1H3	495.519	109.36	7	1	8	4	0	4.372	-5.968	35	38	0	0	3	WILD_TYPE	61.32	54.177	0	1.011	29	29	0	261	-1.41486	0.573257	-10.8068	8	0	0	1	0	0	0	0			975.375	44.2907	41.5225	14.1869	0
3rm6	1	40653	0	XRay		C18H26N9O3	NC(=O)c1cc(c(NCCN2CC[NH2+]CC2)cc1NCc3cnc(N)nc3)[N+](=O)[O-]	InChI=1S/C18H25N9O3/c19-17(28)13-7-16(27(29)30)15(22-3-6-26-4-1-21-2-5-26)8-14(13)23-9-12-10-24-18(20)25-11-12/h7-8,10-11,21-23H,1-6,9H2,(H2,19,28)(H2,20,24,25)/p+1	416.458	184.61	9	5	9	3	1	-1.748	-3.431	30	32	2	1	2	WILD_TYPE	27.893	58.592	3	0.906	37	34	0	333	93.6347	44.8445	-83.1673	4	0	0	1	2	0	0	0			729	43.9815	45.3704	10.6481	0
3r7v	1	40625	0	XRay		C13H12N4O3	NC(=O)c1cc(ccc1NCc2ccccn2)[N+](=O)[O-]	InChI=1S/C13H12N4O3/c14-13(18)11-7-10(17(19)20)4-5-12(11)16-8-9-3-1-2-6-15-9/h1-7,16H,8H2,(H2,14,18)	272.259	113.82	5	2	5	2	0	1.183	-3.781	20	21	1	1	2	WILD_TYPE	27.831	49.719	1	1.154	29	28	0	261	-91.3139	-46.3539	-82.7105	4	0	0	2	2	1	0	0			904.5	44.7761	47.0149	8.209	0
2etk	1	38652	0	XRay		C14H18N3O3S	Oc1nccc2c(cccc12)S(=O)(=O)N3CCC[NH2+]CC3	InChI=1S/C14H17N3O3S/c18-14-12-3-1-4-13(11(12)5-7-16-14)21(19,20)17-9-2-6-15-8-10-17/h1,3-5,7,15H,2,6,8-10H2,(H,16,18)/p+1	308.376	95.49	4	2	2	3	0	-0.745	-2.448	21	23	1	0	2	WILD_TYPE	64.291	64.776	0	0.466	24	24	0	216	51.4519	101.691	29.062	6	0	0	1	2	0	1	0			526.5	42.3077	39.1026	18.5897	0
2ch6	3	38789	0	XRay		C10H12N5O10P2	Nc1ncnc2c1ncn2C3OC(COP(=O)([O-])OP(=O)([O-])[O-])C(O)C3O	InChI=1S/C10H15N5O10P2/c11-8-5-9(13-2-12-8)15(3-14-5)10-7(17)6(16)4(24-10)1-23-27(21,22)25-26(18,19)20/h2-4,6-7,10,16-17H,1H2,(H,21,22)(H2,11,12,13)(H2,18,19,20)/p-3/t4-,6-,7-,10-/m1/s1	424.177	260.7	14	3	6	3	1	-5.89	0.963	27	29	0	3	2	WILD_TYPE	52.065	57.07	0	0.784	34	33	1	297	-17.1878	79.7463	96.3577	3	0	0	4	1	0	0	0			631.125	47.0588	41.7112	11.2299	0
4g1n	2	41100	0	XRay		C24H21N6O3S	O=C(N1CCN(CC1)c2cnccn2)c3ccc([N-]S(=O)(=O)c4cccc5cccnc45)cc3	InChI=1S/C24H22N6O3S/c31-24(30-15-13-29(14-16-30)22-17-25-11-12-26-22)19-6-8-20(9-7-19)28-34(32,33)21-5-1-3-18-4-2-10-27-23(18)21/h1-12,17H,13-16H2,(H,28,31)/p-1	473.527	118.84	7	0	5	5	0	1.888	-4.927	34	38	0	1	4	WILD_TYPE	36.628	63.254	0	1.388	41	41	0	234	-19.465	-10.33	27.3396	2	0	0	1	0	0	0	0			948.375	58.0071	35.2313	6.7616	0
3nuu	1	40366	0	XRay		C9H9NO	O=C1NCCc2ccccc12	InChI=1S/C9H9NO/c11-9-8-4-2-1-3-7(8)5-6-10-9/h1-4H,5-6H2,(H,10,11)	147.174	29.1	1	1	0	2	0	1.112	-1.856	11	12	0	0	1	WILD_TYPE	25.121	62.556	0	0.858	18	18	0	162	-40.5038	15.3799	12.395	6	0	0	1	1	0	0	0			526.5	50	39.1026	10.8974	0
5l8k	1	42529	0	XRay		C10H12N5O10P2	Nc1ncnc2c1ncn2C3OC(COP(=O)([O-])OP(=O)([O-])[O-])C(O)C3O	InChI=1S/C10H15N5O10P2/c11-8-5-9(13-2-12-8)15(3-14-5)10-7(17)6(16)4(24-10)1-23-27(21,22)25-26(18,19)20/h2-4,6-7,10,16-17H,1H2,(H,21,22)(H2,11,12,13)(H2,18,19,20)/p-3/t4-,6-,7-,10-/m1/s1	424.177	260.7	14	3	6	3	1	-5.89	0.963	27	29	0	3	2	WILD_TYPE	32.646	49.582	0	0.834	27	27	0	243	-33.1344	18.9342	-21.3212	4	0	0	3	1	1	0	0			391.5	50.8621	33.6207	15.5172	0
3sa0	1	40696	0	XRay		C13H7O6	Oc1cc([O-])c2C(=O)c3cc(O)c(O)cc3Oc2c1	InChI=1S/C13H8O6/c14-5-1-9(17)12-11(2-5)19-10-4-8(16)7(15)3-6(10)13(12)18/h1-4,14-17H/p-1	259.191	110.05	6	3	0	3	0	1.293	-1.056	19	21	0	1	2	WILD_TYPE	40.452	61.674	2	0.774	26	23	1	234	-15.0872	13.9714	41.1803	8	0	0	1	1	0	0	0			675	51	41.5	7.5	0
1pq9	4	37790	0	XRay		C11H8F9NO	OC(c1ccc(NCC(F)(F)F)cc1)(C(F)(F)F)C(F)(F)F	InChI=1S/C11H8F9NO/c12-8(13,14)5-21-7-3-1-6(2-4-7)9(22,10(15,16)17)11(18,19)20/h1-4,21-22H,5H2	341.173	32.26	2	2	6	1	0	3.941	-5.964	22	22	0	0	1	WILD_TYPE	18.285	77.106	0	1.222	29	29	0	261	27.9383	113.057	82.2038	18	0	0	0	1	0	0	0			988.875	54.2662	38.5666	7.1672	0
3hng	1	39964	0	XRay		C19H16ClN3O	Clc1ccc(NC(=O)c2ccccc2NCc3ccncc3)cc1	InChI=1S/C19H16ClN3O/c20-15-5-7-16(8-6-15)23-19(24)17-3-1-2-4-18(17)22-13-14-9-11-21-12-10-14/h1-12,22H,13H2,(H,23,24)	337.803	54.02	3	2	5	3	0	3.52	-6.049	24	26	0	0	3	WILD_TYPE	27.851	75.307	0	1.436	32	32	0	288	4.72946	17.793	33.3525	15	0	0	2	1	0	0	0			752.625	56.9507	32.287	10.7623	0
4f1q	2	41036	0	XRay		C11H9N2O4	NC(=O)c1cccc(NC(=O)\C=C\C(=O)[O-])c1	InChI=1S/C11H10N2O4/c12-11(17)7-2-1-3-8(6-7)13-9(14)4-5-10(15)16/h1-6H,(H2,12,17)(H,13,14)(H,15,16)/p-1/b5-4+	233.2	112.32	4	2	4	1	0	-1.278	-2.768	17	17	0	1	1	WILD_TYPE	31.134	50.639	0	0.662	23	23	0	207	37.1208	56.0885	-22.0259	4	0	0	2	1	0	0	0			293.625	54.023	44.8276	1.1494	0
3rox	1	40659	0	XRay		C7H8N4O2	CN1C(=O)N(C)c2nc[nH]c2C1=O	InChI=1S/C7H8N4O2/c1-10-5-4(8-3-9-5)6(12)11(2)7(10)13/h3H,1-2H3,(H,8,9)	180.164	69.3	3	1	0	2	0	-0.306	0.024	13	14	0	0	1	WILD_TYPE	77.062	67.506	0	0.112	22	22	0	198	12.0922	25.7713	29.2112	7	0	0	0	1	0	0	0			286.875	54.1176	42.3529	3.5294	0
2qhn	1	39265	0	XRay		C13H13N3O	CCN1C(=O)c2c(C)n[nH]c2c3ccccc13	InChI=1S/C13H13N3O/c1-3-16-10-7-5-4-6-9(10)12-11(13(16)17)8(2)14-15-12/h4-7H,3H2,1-2H3,(H,14,15)	227.262	48.99	2	1	1	3	0	1.875	-2.342	17	19	0	0	2	WILD_TYPE	32.008	63.416	0	0.947	23	23	0	207	17.0477	-1.81441	10.0535	6	0	0	1	1	0	0	0			438.75	53.0769	34.6154	12.3077	0
4dk7	1	40942	0	XRay		C16H13F6NO3S	CN(c1ccc(cc1)C(O)(C(F)(F)F)C(F)(F)F)S(=O)(=O)c2ccccc2	InChI=1S/C16H13F6NO3S/c1-23(27(25,26)13-5-3-2-4-6-13)12-9-7-11(8-10-12)14(24,15(17,18)19)16(20,21)22/h2-10,24H,1H3	413.335	65.98	3	1	6	2	0	3.818	-6.462	27	28	0	0	2	WILD_TYPE	55.39	78.4	0	1.315	32	32	0	288	40.5217	66.7944	40.4784	18	0	0	2	0	0	0	0			1049.62	58.5209	33.4405	8.0386	0
2yhy	1	40673	0	XRay		C10H12N5O10P2	Nc1ncnc2c1ncn2C3OC(COP(=O)([O-])OP(=O)([O-])[O-])C(O)C3O	InChI=1S/C10H15N5O10P2/c11-8-5-9(13-2-12-8)15(3-14-5)10-7(17)6(16)4(24-10)1-23-27(21,22)25-26(18,19)20/h2-4,6-7,10,16-17H,1H2,(H,21,22)(H2,11,12,13)(H2,18,19,20)/p-3/t4-,6-,7-,10-/m1/s1	424.177	260.7	14	3	6	3	1	-5.89	0.963	27	29	0	3	2	WILD_TYPE	34.756	49.92	1	0.274	33	30	2	288	-6.019	40.6507	24.3626	2	0	0	5	0	1	0	1			681.75	38.6139	50.9901	10.396	0
4aw0	1	41059	0	XRay		C18H13ClO5	[O-]C(=O)C(C(CC(=O)c1ccc(Cl)cc1)c2ccccc2)C(=O)[O-]	InChI=1S/C18H15ClO5/c19-13-8-6-12(7-9-13)15(20)10-14(11-4-2-1-3-5-11)16(17(21)22)18(23)24/h1-9,14,16H,10H2,(H,21,22)(H,23,24)/p-2/t14-/m0/s1	344.746	97.33	5	0	7	2	0	0.477	-5.57	24	25	0	2	2	WILD_TYPE	29.813	59.823	0	0.295	19	19	0	171	-10.9608	37.6515	-10.2002	8	0	0	4	0	2	0	0			286.875	56.4706	32.9412	10.5882	0
5l8j	1	42529	0	XRay		C10H12N5O10P2	Nc1ncnc2c1ncn2C3OC(COP(=O)([O-])OP(=O)([O-])[O-])C(O)C3O	InChI=1S/C10H15N5O10P2/c11-8-5-9(13-2-12-8)15(3-14-5)10-7(17)6(16)4(24-10)1-23-27(21,22)25-26(18,19)20/h2-4,6-7,10,16-17H,1H2,(H,21,22)(H2,11,12,13)(H2,18,19,20)/p-3/t4-,6-,7-,10-/m1/s1	424.177	260.7	14	3	6	3	1	-5.89	0.963	27	29	0	3	2	WILD_TYPE	35.404	49.182	0	0.734	26	26	0	234	-13.7064	19.0003	1.1297	3	0	0	3	1	1	0	0			394.875	52.9915	32.4786	14.5299	0
1w84	1	38246	0	XRay		C15H14N2	C(Cc1c[nH]c2ccccc12)c3ccncc3	InChI=1S/C15H14N2/c1-2-4-15-14(3-1)13(11-17-15)6-5-12-7-9-16-10-8-12/h1-4,7-11,17H,5-6H2	222.285	28.68	1	1	3	3	0	3.403	-4.853	17	19	0	0	3	WILD_TYPE	22.489	66.886	0	1.106	23	23	0	207	3.88441	11.3489	30.4298	9	0	0	1	2	0	0	0			1377	43.1373	50.9804	5.8824	0
1sg0	2	38039	0	XRay		C14H12O3	Oc1ccc(\C=C\c2cc(O)cc(O)c2)cc1	InChI=1S/C14H12O3/c15-12-5-3-10(4-6-12)1-2-11-7-13(16)9-14(17)8-11/h1-9,15-17H/b2-1+	228.243	60.69	3	3	2	2	0	3.09	-3.226	17	18	0	0	2	WILD_TYPE	13.136	70.864	0	0.91	28	27	1	252	36.1295	16.5957	30.9979	3	1	0	1	1	0	0	0			749.25	47.2973	40.0901	12.6126	0
3k3b	3	40088	0	XRay		C10H12N5O10P2	Nc1ncnc2c1ncn2C3OC(COP(=O)([O-])OP(=O)([O-])[O-])C(O)C3O	InChI=1S/C10H15N5O10P2/c11-8-5-9(13-2-12-8)15(3-14-5)10-7(17)6(16)4(24-10)1-23-27(21,22)25-26(18,19)20/h2-4,6-7,10,16-17H,1H2,(H,21,22)(H2,11,12,13)(H2,18,19,20)/p-3/t4-,6-,7-,10-/m1/s1	424.177	260.7	14	3	6	3	1	-5.89	0.963	27	29	0	3	2	WILD_TYPE	50.884	58.429	1	0.21	32	30	1	288	12.5771	-5.84637	21.9483	2	1	0	7	2	1	0	1			2568.38	41.6557	47.9632	10.3811	0
2gmv	1	38814	0	XRay		C3H2O6P	[O-]C(=O)C(=C)OP(=O)([O-])[O-]	InChI=1S/C3H5O6P/c1-2(3(4)5)9-10(6,7)8/h1H2,(H,4,5)(H2,6,7,8)/p-3	165.018	122.36	6	0	3	0	0	-4.137	-0.131	10	9	0	3	0	WILD_TYPE	22.58	65.568	0	0.045	19	18	1	171	19.868	4.5201	21.7769	0	0	0	4	0	2	0	0			759.375	35.5556	55.1111	9.3333	0
4fg8	2	41064	0	XRay		C10H12N5O13P3	Nc1ncnc2c1ncn2C3OC(COP(=O)([O-])OP(=O)([O-])OP(=O)([O-])[O-])C(O)C3O	InChI=1S/C10H16N5O13P3/c11-8-5-9(13-2-12-8)15(3-14-5)10-7(17)6(16)4(26-10)1-25-30(21,22)28-31(23,24)27-29(18,19)20/h2-4,6-7,10,16-17H,1H2,(H,21,22)(H,23,24)(H2,11,12,13)(H2,18,19,20)/p-4/t4-,6-,7-,10-/m1/s1	503.149	319.88	17	3	8	3	2	-7.651	1.756	31	33	0	4	2	WILD_TYPE	52.873	51.342	1	0.966	32	31	0	288	22.0286	21.5377	-16.2448	2	0	0	3	1	1	0	0			837	42.3387	41.9355	15.7258	0
3rn8	1	40655	0	XRay		C22H14N2O4S2	CCc1sc(C(=O)[O-])c(c2ccc(cc2)c3c(C#N)c(CC)sc3C(=O)[O-])c1C#N	InChI=1S/C22H16N2O4S2/c1-3-15-13(9-23)17(19(29-15)21(25)26)11-5-7-12(8-6-11)18-14(10-24)16(4-2)30-20(18)22(27)28/h5-8H,3-4H2,1-2H3,(H,25,26)(H,27,28)/p-2	434.488	184.32	6	0	6	3	0	2.467	-7.506	30	32	0	2	3	WILD_TYPE	18.055	65.744	3	0.842	39	36	0	180	61.1059	26.2088	43.1824	6	0	0	1	0	0	0	0			425.25	36.5079	56.3492	7.1429	0
3od4	1	40400	0	XRay		C10H6NO3	Oc1ccc(C(=O)[O-])c2cccnc12	InChI=1S/C10H7NO3/c12-8-4-3-7(10(13)14)6-2-1-5-11-9(6)8/h1-5,12H,(H,13,14)/p-1	188.16	73.25	4	1	1	2	0	-0.07	-1.934	14	15	0	1	2	WILD_TYPE	45.095	76.329	1	0.219	23	21	1	207	20.2836	25.2619	29.3673	4	0	0	3	0	0	0	1			691.875	39.0244	48.2927	12.6829	0
5av0	1	42165	0	XRay		C15H10O5	Oc1ccc2C(=O)C(=COc2c1)c3ccc(O)c(O)c3	InChI=1S/C15H10O5/c16-9-2-3-10-14(6-9)20-7-11(15(10)19)8-1-4-12(17)13(18)5-8/h1-7,16-18H	270.237	86.99	5	3	1	3	0	2.14	-2.372	20	22	0	0	2	WILD_TYPE	26.843	62.001	1	0.486	24	23	0	216	-23.2399	2.29555	-11.9873	7	0	0	1	1	0	0	0			421.875	52	43.2	4.8	0
4cfl	1	41596	0	XRay		C19H19N2O2	O=C1C=C(Oc2c1cccc2c3ccccc3)N4CC[NH2+]CC4	InChI=1S/C19H18N2O2/c22-17-13-18(21-11-9-20-10-12-21)23-19-15(7-4-8-16(17)19)14-5-2-1-3-6-14/h1-8,13,20H,9-12H2/p+1	307.366	46.15	3	1	2	4	0	1.845	-3.866	23	26	1	0	2	WILD_TYPE	9.551	48.158	2	1.208	21	19	0	189	25.9318	51.0412	-1.28452	6	0	0	1	0	0	0	0			290.25	74.4186	19.7674	5.814	0
3dcw	1	39603	0	XRay		C9H10N2O3S2	CCOc1ccc2nc(sc2c1)S(=O)(=O)N	InChI=1S/C9H10N2O3S2/c1-2-14-6-3-4-7-8(5-6)15-9(11-7)16(10,12)13/h3-5H,2H2,1H3,(H2,10,12,13)	258.317	118.9	4	1	3	2	0	1.493	-2.844	16	17	0	0	2	WILD_TYPE	14.568	59.046	1	0.491	25	23	1	225	-4.19119	3.923	15.2329	5	0	0	2	1	0	0	1			320.625	48.4211	40	11.5789	0
1wbp	2	38295	0	XRay		C10H12N5O10P2	Nc1ncnc2c1ncn2C3OC(COP(=O)([O-])OP(=O)([O-])[O-])C(O)C3O	InChI=1S/C10H15N5O10P2/c11-8-5-9(13-2-12-8)15(3-14-5)10-7(17)6(16)4(24-10)1-23-27(21,22)25-26(18,19)20/h2-4,6-7,10,16-17H,1H2,(H,21,22)(H2,11,12,13)(H2,18,19,20)/p-3/t4-,6-,7-,10-/m1/s1	424.177	260.7	14	3	6	3	1	-5.89	0.963	27	29	0	3	2	WILD_TYPE	98.908	43.347	0	1.078	21	21	0	189	27.8063	16.1999	29.954	1	0	0	2	2	1	0	0			583.875	46.8208	35.2601	17.9191	0
2yk2	2	40688	0	XRay		C18H14N4O	O=C1N2CCCC(=C2c3ccccc13)c4nc5ccncc5[nH]4	InChI=1S/C18H14N4O/c23-18-12-5-2-1-4-11(12)16-13(6-3-9-22(16)18)17-20-14-7-8-19-10-15(14)21-17/h1-2,4-5,7-8,10H,3,6,9H2,(H,20,21)	302.33	61.88	3	1	1	5	0	1.943	-3.259	23	27	0	0	3	WILD_TYPE	16.172	76.999	1	1.136	29	27	1	252	-8.08083	-25.2691	-13.0767	8	0	0	1	1	0	0	0			688.5	57.8431	36.7647	5.3922	0
4ttb	1	41810	0	XRay		C17H19N4O9P	Cc1cc2N=C3C(=O)NC(=O)N=C3N(CC(O)C(O)C(O)COP(=O)([O-])[O-])c2cc1C	InChI=1S/C17H21N4O9P/c1-7-3-9-10(4-8(7)2)21(15-13(18-9)16(25)20-17(26)19-15)5-11(22)14(24)12(23)6-30-31(27,28)29/h3-4,11-12,14,22-24H,5-6H2,1-2H3,(H,20,25,26)(H2,27,28,29)/p-2/t11-,12+,14-/m0/s1	454.328	217.05	12	4	7	3	1	-2.504	-2.212	31	33	0	2	1	WILD_TYPE	74.068	64.666	1	0.052	33	32	0	297	-20.9742	0.381774	-13.5982	11	0	0	6	0	3	0	0			543.375	35.4037	59.0062	5.5901	0
3oe9	1	40402		XRay		C21H36N4S2	CC1(C)CN2C(=CSC2=[NH+]1)CSC(=[NH+]C3CCCCC3)NC4CCCCC4	InChI=1S/C21H34N4S2/c1-21(2)15-25-18(14-27-20(25)24-21)13-26-19(22-16-9-5-3-6-10-16)23-17-11-7-4-8-12-17/h14,16-17H,3-13,15H2,1-2H3,(H,22,23)/p+2	408.667	93.81	2	3	6	4	0	4.992	-3.563	27	30	2	0	0	MUTANT	0	51.123	0	0.183	25	25	0	0	19.6195	5.26374	28.9219	0	0	0	0	0	0	0	0			675	39	45	16	0
1xoq	2	38266	0	XRay		C17H14Cl2F2N2O3	FC(F)Oc1ccc(cc1OCC2CC2)C(=O)Nc3c(Cl)cncc3Cl	InChI=1S/C17H14Cl2F2N2O3/c18-11-6-22-7-12(19)15(11)23-16(24)10-3-4-13(26-17(20)21)14(5-10)25-8-9-1-2-9/h3-7,9,17H,1-2,8H2,(H,22,23,24)	403.207	60.45	4	1	7	3	0	4.402	-6.664	26	28	0	0	2	MUTANT	7.606	67.347	1	1.241	36	33	2	324	22.3682	21.1166	97.3852	15	0	0	1	1	0	0	0			961.875	56.4912	30.8772	12.6316	0
3inj	5	40037	0	XRay		C15H11Cl2NO3	Clc1cccc(Cl)c1C(=O)NCc2ccc3OCOc3c2	InChI=1S/C15H11Cl2NO3/c16-10-2-1-3-11(17)14(10)15(19)18-7-9-4-5-12-13(6-9)21-8-20-12/h1-6H,7-8H2,(H,18,19)	324.159	47.56	3	1	3	3	0	3.718	-4.802	21	23	0	0	2	WILD_TYPE	17.107	60.265	2	0.995	25	23	0	225	45.2287	79.3042	10.1691	12	0	0	0	1	0	0	0			1086.75	45.9627	42.8571	11.1801	0
5l8l	1	42529	0	XRay		C10H12N5O10P2	Nc1ncnc2c1ncn2C3OC(COP(=O)([O-])OP(=O)([O-])[O-])C(O)C3O	InChI=1S/C10H15N5O10P2/c11-8-5-9(13-2-12-8)15(3-14-5)10-7(17)6(16)4(24-10)1-23-27(21,22)25-26(18,19)20/h2-4,6-7,10,16-17H,1H2,(H,21,22)(H2,11,12,13)(H2,18,19,20)/p-3/t4-,6-,7-,10-/m1/s1	424.177	260.7	14	3	6	3	1	-5.89	0.963	27	29	0	3	2	WILD_TYPE	29.51	51.232	0	1.209	24	24	0	216	5.36541	-4.42337	-14.7369	3	0	0	3	1	1	0	0			1049.62	50.4823	37.6206	11.8971	0
5l7i	2	42524		XRay		C19H14Cl2N2O3S	CS(=O)(=O)c1ccc(C(=O)Nc2ccc(Cl)c(c2)c3ccccn3)c(Cl)c1	InChI=1S/C19H14Cl2N2O3S/c1-27(25,26)13-6-7-14(17(21)11-13)19(24)23-12-5-8-16(20)15(10-12)18-4-2-3-9-22-18/h2-11H,1H3,(H,23,24)	421.297	84.51	4	1	4	3	0	4.265	-7.158	27	29	0	0	3	WILD_TYPE	0	66.637	0	0.743	36	36	0	0	-2.947	15.3956	-73.8459	0	0	0	0	0	0	0	0			540	60	37.5	2.5	0
3mdz	1	40268	0	XRay		C9H10N2O3S2	CCOc1ccc2nc(sc2c1)S(=O)(=O)N	InChI=1S/C9H10N2O3S2/c1-2-14-6-3-4-7-8(5-6)15-9(11-7)16(10,12)13/h3-5H,2H2,1H3,(H2,10,12,13)	258.317	118.9	4	1	3	2	0	1.493	-2.844	16	17	0	0	2	WILD_TYPE	32.664	62.198	0	0.629	25	24	1	225	14.6132	7.77781	81.1396	5	0	0	2	1	0	0	1			388.125	45.2174	42.6087	12.1739	0
1wbw	1	38296	0	XRay		C16H14N2O	Nc1ncccc1OCc2cccc3ccccc23	InChI=1S/C16H14N2O/c17-16-15(9-4-10-18-16)19-11-13-7-3-6-12-5-1-2-8-14(12)13/h1-10H,11H2,(H2,17,18)	250.295	48.14	3	1	3	3	0	2.947	-4.728	19	21	0	0	3	WILD_TYPE	27.888	73.034	0	1.144	27	27	0	243	19.3254	32.327	31.7876	12	0	0	1	1	0	0	0			671.625	55.7789	35.6784	8.5427	0
4zvp	1	42142	0	XRay		C14H22N3O7	CC(C)[C@H](NC(=O)[C@H](CCC(=O)[O-])NC(=O)[C@@H]([NH3+])CC(=O)[O-])C=O	InChI=1S/C14H23N3O7/c1-7(2)10(6-18)17-14(24)9(3-4-11(19)20)16-13(23)8(15)5-12(21)22/h6-10H,3-5,15H2,1-2H3,(H,16,23)(H,17,24)(H,19,20)(H,21,22)/p-1/t8-,9-,10+/m0/s1	344.34	183.17	7	3	11	0	0	-5.599	-2.369	24	23	1	2	0	WILD_TYPE	52.032	51.883	1	0.527	34	33	0	306	52.6911	-25.5924	-1.75657	4	0	0	6	1	2	0	0			489.375	37.2414	48.9655	13.7931	0
1oiq	1	37796	0	XRay		C14H13N5O	CC(=O)Nc1nccc(n1)c2c(C)nc3ccccn23	InChI=1S/C14H13N5O/c1-9-13(19-8-4-3-5-12(19)16-9)11-6-7-15-14(18-11)17-10(2)20/h3-8H,1-2H3,(H,15,17,18,20)	267.286	72.18	4	1	2	3	0	1.091	-2.911	20	22	0	0	3	WILD_TYPE	30.555	59.287	0	0.736	22	22	0	198	13.5828	-8.63615	12.0935	5	0	0	2	1	0	0	0			735.75	44.9541	47.2477	7.7982	0
1kwq	1	37286	0	XRay		C10H11N3O5S	NS(=O)(=O)c1ccc(N2CCCC2=O)c(c1)[N+](=O)[O-]	InChI=1S/C10H11N3O5S/c11-19(17,18)7-3-4-8(9(6-7)13(15)16)12-5-1-2-10(12)14/h3-4,6H,1-2,5H2,(H2,11,17,18)	285.276	134.66	5	1	3	2	0	0.011	-2.341	19	20	1	1	1	WILD_TYPE	5.906	60.779	0	0.507	24	23	1	216	-4.75495	4.03163	14.7075	4	0	0	1	1	0	0	1			347.625	45.6311	45.6311	8.7379	0
4bio	1	41376	0	XRay		C10H6NO3	Oc1ccc(C(=O)[O-])c2cccnc12	InChI=1S/C10H7NO3/c12-8-4-3-7(10(13)14)6-2-1-5-11-9(6)8/h1-5,12H,(H,13,14)/p-1	188.16	73.25	4	1	1	2	0	-0.07	-1.934	14	15	0	1	2	WILD_TYPE	48.27	75.587	2	0.328	22	19	1	198	-25.5792	20.2756	-7.36514	3	0	0	2	0	1	0	1			685.125	37.931	53.6946	8.3744	0
4l33	2	41430	0	XRay		C18H11NO4	O=C(OCC#N)c1ccc(cc1)C2=CC(=O)c3ccccc3O2	InChI=1S/C18H11NO4/c19-9-10-22-18(21)13-7-5-12(6-8-13)17-11-15(20)14-3-1-2-4-16(14)23-17/h1-8,11H,10H2	305.284	76.39	5	0	4	3	0	2.722	-4.377	23	25	0	0	2	WILD_TYPE	23.136	70.297	0	0.922	27	27	0	243	-55.2549	-43.2598	18.7575	8	0	0	3	0	0	0	0			394.875	54.7009	40.1709	5.1282	0
4c2p	1	41505	0	XRay		C9H14NO3S	CC(CS)C(=O)N1CCCC1C(=O)[O-]	InChI=1S/C9H15NO3S/c1-6(5-14)8(11)10-4-2-3-7(10)9(12)13/h6-7,14H,2-5H2,1H3,(H,12,13)/p-1/t6-,7+/m1/s1	216.277	99.24	4	1	3	1	0	-0.807	-0.321	14	14	0	1	0	WILD_TYPE	16.312	60.524	0	0.303	23	22	1	207	-13.1528	8.15236	-23.057	4	0	0	5	0	1	0	0			2318.62	43.9592	44.1048	11.936	0
2ye9	1	40627	0	XRay		C20H15NO4S2	Oc1ccc(NS(=O)(=O)c2cccs2)cc1c3c(O)ccc4ccccc34	InChI=1S/C20H15NO4S2/c22-17-10-8-14(21-27(24,25)19-6-3-11-26-19)12-16(17)20-15-5-2-1-4-13(15)7-9-18(20)23/h1-12,21-23H	397.467	123.25	4	3	4	4	0	4.047	-5.746	27	30	0	0	4	WILD_TYPE	27.615	66.229	2	0.066	33	31	0	297	32.983	8.98659	24.6868	10	0	0	1	1	0	0	0			361.125	40.1869	50.4673	9.3458	0
3nuy	1	40366	0	XRay		C8H6N2O	O=C1N=CNc2ccccc12	InChI=1S/C8H6N2O/c11-8-6-3-1-2-4-7(6)9-5-10-8/h1-5H,(H,9,10,11)	146.146	41.46	3	1	0	2	0	0.75	-1.737	11	12	0	0	1	WILD_TYPE	34.294	63.103	0	0.683	18	18	0	162	-41.3518	15.0973	12.133	5	0	0	2	1	0	0	0			455.625	47.4074	39.2593	13.3333	0
2acx	2	38552	0	XRay		C10H13N6O12P3	Nc1ncnc2c1ncn2C3OC(COP(=O)([O-])OP(=O)([O-])NP(=O)([O-])[O-])C(O)C3O	InChI=1S/C10H17N6O12P3/c11-8-5-9(13-2-12-8)16(3-14-5)10-7(18)6(17)4(27-10)1-26-31(24,25)28-30(22,23)15-29(19,20)21/h2-4,6-7,10,17-18H,1H2,(H,24,25)(H2,11,12,13)(H4,15,19,20,21,22,23)/p-4/t4-,6-,7-,10-/m1/s1	502.164	322.68	16	4	8	3	2	-8.266	1.663	31	33	0	4	2	WILD_TYPE	65.455	46.306	0	0.477	34	33	1	306	23.7657	-4.40503	81.5716	1	0	0	2	1	1	0	1			590.625	42.8571	42.8571	14.2857	0
4b7t	1	41143	0	XRay		C15H18N3O3	CC(C)NC1=[NH+]\C(=C/c2ccc3OCOc3c2)\C(=O)N1C	InChI=1S/C15H17N3O3/c1-9(2)16-15-17-11(14(19)18(15)3)6-10-4-5-12-13(7-10)21-8-20-12/h4-7,9H,8H2,1-3H3,(H,16,17)/p+1/b11-6-	288.322	64.77	3	2	3	3	0	1.594	-1.649	21	23	1	0	1	WILD_TYPE	40.83	49.317	0	0.457	27	27	0	243	-9.15343	43.2947	-7.04843	8	0	0	2	0	0	0	0			546.75	44.4444	40.7407	14.8148	0
4mr9	1	41534	0	XRay		C8H15NO3	CC1(C)COC(CC(=O)[O-])C[NH2+]1	InChI=1S/C8H15NO3/c1-8(2)5-12-6(4-9-8)3-7(10)11/h6,9H,3-5H2,1-2H3,(H,10,11)/t6-/m0/s1	173.21	65.97	3	1	2	1	0	-2.892	-1.128	12	12	1	1	0	WILD_TYPE	50.502	60.087	0	0.838	19	19	0	171	-49.0801	22.1017	-27.5867	4	0	0	2	2	0	1	0			475.875	46.8085	41.844	11.3475	0
4ht2	2	41213	0	XRay		C12H9F4N3O2S2	Cc1cc(C)nc(Sc2c(F)c(F)c(c(F)c2F)S(=O)(=O)N)n1	InChI=1S/C12H9F4N3O2S2/c1-4-3-5(2)19-12(18-4)22-10-6(13)8(15)11(23(17,20)21)9(16)7(10)14/h3H,1-2H3,(H2,17,20,21)	367.342	119.61	5	1	3	2	0	2.783	-4.35	23	24	0	0	2	WILD_TYPE	8.783	63.233	0	0.839	30	29	1	270	22.2775	24.8874	37.0439	8	0	0	1	1	0	0	1			455.625	51.1111	35.5556	13.3333	0
3c3a	1	39475	0	XRay		C10H12N5O10P2	Nc1ncnc2c1ncn2C3OC(COP(=O)([O-])OP(=O)([O-])[O-])C(O)C3O	InChI=1S/C10H15N5O10P2/c11-8-5-9(13-2-12-8)15(3-14-5)10-7(17)6(16)4(24-10)1-23-27(21,22)25-26(18,19)20/h2-4,6-7,10,16-17H,1H2,(H,21,22)(H2,11,12,13)(H2,18,19,20)/p-3/t4-,6-,7-,10-/m1/s1	424.177	260.7	14	3	6	3	1	-5.89	0.963	27	29	0	3	2	WILD_TYPE	25.874	51.607	2	0.639	30	27	1	270	18.8669	-8.60878	-64.1104	3	0	0	4	2	1	0	1			273.375	65.4321	28.3951	6.1728	0
2gtn	1	38835	0	XRay		C20H16F3N5O	CC(C)n1c(Nc2ccccc2F)nc3cnc(Oc4c(F)cccc4F)nc13	InChI=1S/C20H16F3N5O/c1-11(2)28-18-16(26-19(28)25-15-9-4-3-6-12(15)21)10-24-20(27-18)29-17-13(22)7-5-8-14(17)23/h3-11H,1-2H3,(H,25,26)	399.369	64.86	5	1	5	4	1	5.487	-6.021	29	32	0	0	4	WILD_TYPE	31.15	77.893	2	1.343	37	35	0	333	-2.438	-1.08017	21.4609	13	0	0	3	1	0	0	0			563.625	59.8802	35.3293	4.7904	0
4hle	1	41198	0	XRay		C18H18N4O2S	CC(C)n1ncnc1c2cc3CCOc4cc(ccc4c3s2)C(=O)N	InChI=1S/C18H18N4O2S/c1-10(2)22-18(20-9-21-22)15-8-11-5-6-24-14-7-12(17(19)23)3-4-13(14)16(11)25-15/h3-4,7-10H,5-6H2,1-2H3,(H2,19,23)	354.426	111.27	4	1	3	4	0	3.271	-5.611	25	28	0	0	3	WILD_TYPE	70.54	67.919	0	1.173	30	30	0	270	11.6106	14.8675	128.331	12	0	0	1	1	0	0	0			1049.62	54.9839	38.2637	6.7524	0
4e6q	1	40983	0	XRay		C20H22N5	C([NH+]1CCC(CC1)n2cnc3cnc4[nH]ccc4c23)c5ccccc5	InChI=1S/C20H21N5/c1-2-4-15(5-3-1)13-24-10-7-16(8-11-24)25-14-23-18-12-22-20-17(19(18)25)6-9-21-20/h1-6,9,12,14,16H,7-8,10-11,13H2,(H,21,22)/p+1	332.422	50.94	2	2	3	5	0	1.027	-6.387	25	29	1	0	4	WILD_TYPE	26.037	69.358	0	1.094	29	29	0	261	11.5657	26.35	9.48536	5	0	0	1	1	0	0	0			1269	37.5	53.1915	9.3085	0
4lyn	1	41486	0	XRay		C20H23N3O2S2	CC(C(=O)Nc1ncc(SCc2oc(cn2)C(C)(C)C)s1)c3ccccc3	InChI=1S/C20H23N3O2S2/c1-13(14-8-6-5-7-9-14)18(24)23-19-22-11-17(27-19)26-12-16-21-10-15(25-16)20(2,3)4/h5-11,13H,12H2,1-4H3,(H,22,23,24)/t13-/m0/s1	401.546	121.56	4	1	7	3	0	4.141	-7.364	27	29	0	0	3	WILD_TYPE	31.824	63.244	0	0.627	32	32	0	288	25.7168	28.4048	27.8056	8	0	0	1	1	0	0	0			536.625	50.9434	41.5094	7.5472	0
3f88	3	39763	0	XRay		C16H12N4O2S	COc1ccc(cc1)n2cnc3ccc(cc23)C4=NNC(=S)O4	InChI=1S/C16H12N4O2S/c1-21-12-5-3-11(4-6-12)20-9-17-13-7-2-10(8-14(13)20)15-18-19-16(23)22-15/h2-9H,1H3,(H,19,23)	324.357	92.76	5	1	3	4	0	3.824	-5.868	23	26	0	0	3	WILD_TYPE	78.325	65.923	1	1.064	30	28	1	261	33.8347	102.648	13.3068	12	0	0	2	0	0	0	0			513	57.8947	31.5789	10.5263	0
4qoh	2	41810	0	XRay		C14H12O3	Oc1ccc(\C=C\c2cc(O)cc(O)c2)cc1	InChI=1S/C14H12O3/c15-12-5-3-10(4-6-12)1-2-11-7-13(16)9-14(17)8-11/h1-9,15-17H/b2-1+	228.243	60.69	3	3	2	2	0	3.09	-3.226	17	18	0	0	2	WILD_TYPE	25.683	69.681	1	0.944	28	26	1	252	23.4017	14.6328	13.5731	4	1	0	2	1	0	0	0			698.625	47.8261	37.6812	14.4928	0
2bzs	2	38586	0	XRay		C9H8N4O5	NC(=O)c1cc(N2CC2)c(cc1[N+](=O)[O-])[N+](=O)[O-]	InChI=1S/C9H8N4O5/c10-9(14)5-3-7(11-1-2-11)8(13(17)18)4-6(5)12(15)16/h3-4H,1-2H2,(H2,10,14)	252.184	137.73	6	1	4	2	0	0.601	-2.607	18	19	2	2	1	WILD_TYPE	32.295	61.359	1	1.026	26	24	1	234	30.5383	15.2336	32.4508	3	0	0	1	0	0	0	0			540	56.25	33.75	10	0
3vv8	1	41107	0	XRay		C21H21N3O	CN1C(=O)C=C(N=C1N)C2CC2c3ccc(cc3)c4cccc(C)c4	InChI=1S/C21H21N3O/c1-13-4-3-5-16(10-13)14-6-8-15(9-7-14)17-11-18(17)19-12-20(25)24(2)21(22)23-19/h3-10,12,17-18H,11H2,1-2H3,(H2,22,23)/t17-,18-/m0/s1	331.411	58.69	3	1	3	4	0	3.522	-5.79	25	28	0	0	2	WILD_TYPE	33.254	53.713	2	0.434	29	27	0	261	19.5099	39.3206	-7.41196	6	0	0	1	2	0	0	0			678.375	34.3284	46.7662	18.9055	0
1wbv	1	38296	0	XRay		C19H18FN3O2	Fc1cc(cc(c1)C(=O)Nc2ccc3[nH]ccc3c2)N4CCOCC4	InChI=1S/C19H18FN3O2/c20-15-9-14(11-17(12-15)23-5-7-25-8-6-23)19(24)22-16-1-2-18-13(10-16)3-4-21-18/h1-4,9-12,21H,5-8H2,(H,22,24)	339.364	57.36	3	2	3	4	0	2.963	-4.16	25	28	0	0	3	WILD_TYPE	25.851	67.639	0	0.573	29	29	0	261	6.05216	14.552	35.7538	13	0	0	1	1	0	0	0			799.875	41.3502	44.3038	14.346	0
1bnn	1	36006	0	XRay		C13H14N2O5S3	COc1cccc(c1)N2CCc3cc(sc3S2(=O)=O)S(=O)(=O)N	InChI=1S/C13H14N2O5S3/c1-20-11-4-2-3-10(8-11)15-6-5-9-7-12(22(14,16)17)21-13(9)23(15,18)19/h2-4,7-8H,5-6H2,1H3,(H2,14,16,17)	374.456	151.76	5	1	3	3	0	1.198	-3.011	23	25	0	0	2	WILD_TYPE	8.731	55.95	0	0.717	27	26	1	243	-3.88826	5.13817	14.744	6	0	0	1	1	0	0	1			398.25	54.2373	35.5932	10.1695	0
2xk2	1	40366	0	XRay		C10H12N5O10P2	Nc1ncnc2c1ncn2C3OC(COP(=O)([O-])OP(=O)([O-])[O-])C(O)C3O	InChI=1S/C10H15N5O10P2/c11-8-5-9(13-2-12-8)15(3-14-5)10-7(17)6(16)4(24-10)1-23-27(21,22)25-26(18,19)20/h2-4,6-7,10,16-17H,1H2,(H,21,22)(H2,11,12,13)(H2,18,19,20)/p-3/t4-,6-,7-,10-/m1/s1	424.177	260.7	14	3	6	3	1	-5.89	0.963	27	29	0	3	2	WILD_TYPE	16.738	55.416	1	0.688	34	32	1	306	5.21419	-1.08881	7.55178	3	0	0	2	1	0	0	1			435.375	48.8372	35.6589	15.5039	0
4nxu	1	41617	0	XRay		C10H12N5O10P2	Nc1ncnc2c1ncn2C3OC(COP(=O)([O-])OP(=O)([O-])[O-])C(O)C3O	InChI=1S/C10H15N5O10P2/c11-8-5-9(13-2-12-8)15(3-14-5)10-7(17)6(16)4(24-10)1-23-27(21,22)25-26(18,19)20/h2-4,6-7,10,16-17H,1H2,(H,21,22)(H2,11,12,13)(H2,18,19,20)/p-3/t4-,6-,7-,10-/m1/s1	424.177	260.7	14	3	6	3	1	-5.89	0.963	27	29	0	3	2	WILD_TYPE	27.474	51.884	1	1.313	30	29	0	270	-5.46167	-31.3854	-8.21626	3	0	0	5	2	2	0	0			1326.38	46.5649	40.458	12.9771	0
4dm6	2	40946	0	XRay		C24H27O2	C\C(=C/c1ccc(cc1)C(=O)[O-])\c2ccc3c(c2)C(C)(C)CCC3(C)C	InChI=1S/C24H28O2/c1-16(14-17-6-8-18(9-7-17)22(25)26)19-10-11-20-21(15-19)24(4,5)13-12-23(20,2)3/h6-11,14-15H,12-13H2,1-5H3,(H,25,26)/p-1/b16-14+	347.47	40.12	2	0	3	3	0	4.847	-8.57	26	28	0	1	2	WILD_TYPE	24.055	75.494	0	1.886	42	42	0	378	-9.16108	10.5448	44.3068	16	0	0	2	0	0	0	0			506.25	80	18	2	0
3op5	2	40421	0	XRay		C18H17N7	N#CCc1ccc(Nc2nccc(Nc3cc([nH]n3)C4CC4)n2)cc1	InChI=1S/C18H17N7/c19-9-7-12-1-5-14(6-2-12)21-18-20-10-8-16(23-18)22-17-11-15(24-25-17)13-3-4-13/h1-2,5-6,8,10-11,13H,3-4,7H2,(H3,20,21,22,23,24,25)	331.374	102.31	6	3	6	4	0	4.011	-4.562	25	28	0	0	3	WILD_TYPE	44.543	55.824	2	0.556	29	27	0	261	25.2411	-8.95148	61.9022	8	0	0	2	1	0	0	0			621	42.3913	38.0435	19.5652	0
2x7h	1	40235	0	XRay		C15H13O3	CC(C(=O)[O-])c1cccc(Oc2ccccc2)c1	InChI=1S/C15H14O3/c1-11(15(16)17)12-6-5-9-14(10-12)18-13-7-3-2-4-8-13/h2-11H,1H3,(H,16,17)/p-1/t11-/m1/s1	241.262	49.36	3	0	4	2	0	2.043	-4.048	18	19	0	1	2	WILD_TYPE	13.168	60.794	2	1.437	26	24	0	234	-5.80772	-10.1192	17.2794	9	0	0	1	0	0	0	0			958.5	52.4648	35.2113	12.3239	0
3qen	1	40563	0	XRay		C9H12BrN3O4	NC1=NC(=O)N(C=C1Br)C2CC(O)C(CO)O2	InChI=1S/C9H12BrN3O4/c10-4-2-13(9(16)12-8(4)11)7-1-5(15)6(3-14)17-7/h2,5-7,14-15H,1,3H2,(H2,11,12,16)/t5-,6+,7+/m0/s1	306.113	108.38	6	3	2	2	0	-1.177	-1.073	17	18	0	0	0	WILD_TYPE	39.742	70.08	1	0.837	29	27	1	252	-13.2979	27.7895	-22.4798	5	0	0	1	3	0	0	0			1022.62	47.5248	41.2541	11.2211	0
3rme	2	40653	0	XRay		C13H21N4O	CCNC(=O)c1cccnc1N2CC[NH+](C)CC2	InChI=1S/C13H20N4O/c1-3-14-13(18)11-5-4-6-15-12(11)17-9-7-16(2)8-10-17/h4-6H,3,7-10H2,1-2H3,(H,14,18)/p+1	249.332	49.67	3	2	3	2	0	-0.666	-2.384	18	19	1	0	1	WILD_TYPE	4.662	64.415	1	0.848	27	26	0	243	-0.277722	46.3162	46.1998	6	1	0	3	1	0	1	0			850.5	48.4127	37.6984	13.8889	0
1pq6	1	37790	0	XRay		C33H31ClF3NO3	[O-]C(=O)Cc1cccc(OCCC[N@@H+](CC(c2ccccc2)c3ccccc3)Cc4cccc(c4Cl)C(F)(F)F)c1	InChI=1S/C33H31ClF3NO3/c34-32-27(15-8-17-30(32)33(35,36)37)22-38(18-9-19-41-28-16-7-10-24(20-28)21-31(39)40)23-29(25-11-3-1-4-12-25)26-13-5-2-6-14-26/h1-8,10-17,20,29H,9,18-19,21-23H2,(H,39,40)	582.052	53.8	3	1	14	4	2	5.091	-12.215	41	44	1	1	4	WILD_TYPE	21.547	78.393	0	1.912	45	45	0	405	42.7903	14.5754	42.4906	23	1	0	2	0	1	0	0			543.375	76.3975	14.9068	8.6957	0
2yi6	1	40673	0	XRay		C18H18N2O3S	CCOc1ccc(cc1)c2snnc2c3cc(CC)c(O)cc3O	InChI=1S/C18H18N2O3S/c1-3-11-9-14(16(22)10-15(11)21)17-18(24-20-19-17)12-5-7-13(8-6-12)23-4-2/h5-10,21-22H,3-4H2,1-2H3	342.412	103.71	5	2	5	3	0	4.922	-5.095	24	26	0	0	3	WILD_TYPE	12.229	67.65	1	0.088	37	35	1	333	31.9877	9.14563	24.203	10	0	0	1	1	0	0	0			475.875	39.7163	56.7376	3.5461	0
2f2c	1	38672	0	XRay		C19H26ClN7O	CC(C)C(CO)Nc1nc(Nc2cc(N)cc(Cl)c2)c3ncn(C(C)C)c3n1	InChI=1S/C19H26ClN7O/c1-10(2)15(8-28)24-19-25-17(23-14-6-12(20)5-13(21)7-14)16-18(26-19)27(9-22-16)11(3)4/h5-7,9-11,15,28H,8,21H2,1-4H3,(H2,23,24,25,26)/t15-/m1/s1	403.909	113.91	7	4	7	3	0	3.715	-5.173	28	30	0	0	3	WILD_TYPE	71.355	53.438	0	1.175	31	31	0	279	30.6358	21.6578	61.4421	7	0	0	1	1	0	0	0			482.625	53.1469	30.0699	16.7832	0
2o2u	1	39051	0	XRay		C16H13FN2OS	Fc1ccccc1C(=O)Nc2sc3CCCCc3c2C#N	InChI=1S/C16H13FN2OS/c17-13-7-3-1-6-11(13)15(20)19-16-12(9-18)10-5-2-4-8-14(10)21-16/h1,3,6-7H,2,4-5,8H2,(H,19,20)	300.351	81.13	2	1	2	3	0	3.868	-5.643	21	23	0	0	2	WILD_TYPE	29.941	69.949	0	1.032	27	27	0	243	20.771	9.71386	32.7331	10	0	0	1	0	0	0	0			972	49.3056	39.9306	10.7639	0
1zyj	1	38513	0	XRay		C19H16N2O2	O=C(NCc1ccccn1)c2ccc(Oc3ccccc3)cc2	InChI=1S/C19H16N2O2/c22-19(21-14-16-6-4-5-13-20-16)15-9-11-18(12-10-15)23-17-7-2-1-3-8-17/h1-13H,14H2,(H,21,22)	304.343	51.22	3	1	5	3	0	3.246	-5.153	23	25	0	0	3	WILD_TYPE	33.95	52.976	0	1.223	26	26	0	234	53.3119	35.954	-25.0699	8	0	0	2	0	0	0	0			536.625	62.8931	27.673	9.434	0
3bea	1	39402	0	XRay		C29H32N7O2	CC1CN(CC(C)[NH2+]1)c2ccc(Nc3ncc4C(=O)C(=CN(c5ccc6CCCc6c5)c4n3)C(=O)N)cc2	InChI=1S/C29H31N7O2/c1-17-14-35(15-18(2)32-17)22-10-7-21(8-11-22)33-29-31-13-24-26(37)25(27(30)38)16-36(28(24)34-29)23-9-6-19-4-3-5-20(19)12-23/h6-13,16-18,32H,3-5,14-15H2,1-2H3,(H2,30,38)(H,31,33,34)/p+1/t17-,18+	510.61	121.06	7	3	5	6	1	3.119	-6.368	38	43	1	0	3	WILD_TYPE	22.735	54.799	1	0.543	35	34	0	315	5.04061	28.7956	6.1385	6	0	0	3	2	0	0	0			334.125	54.5455	34.3434	11.1111	0
1u3q	1	38190	0	XRay		C13H9NO4	Oc1ccc(c(O)c1)c2noc3cc(O)ccc23	InChI=1S/C13H9NO4/c15-7-1-3-9(11(17)5-7)13-10-4-2-8(16)6-12(10)18-14-13/h1-6,15-17H	243.215	86.72	4	3	1	3	0	2.704	-2.629	18	20	0	0	3	WILD_TYPE	38.234	78.247	1	1.784	30	29	0	270	17.0815	-3.77239	14.3501	10	0	0	1	2	0	0	0			273.375	85.1852	12.3457	2.4691	0
4ftj	1	41087	0	XRay		C21H24N3O2	OC1CCC(CC1)[NH2+]Cc2ccc3c(Cc4c3n[nH]c4c5cocc5)c2	InChI=1S/C21H23N3O2/c25-17-4-2-16(3-5-17)22-11-13-1-6-18-15(9-13)10-19-20(23-24-21(18)19)14-7-8-26-12-14/h1,6-9,12,16-17,22,25H,2-5,10-11H2,(H,23,24)/p+1/t16-,17-	350.434	78.66	2	3	4	5	0	2.207	-5.998	26	30	1	0	3	WILD_TYPE	46.363	44.219	1	1.078	25	24	0	225	18.9545	-5.48058	9.56665	4	0	0	1	1	0	0	0			550.125	53.9877	36.8098	9.2025	0
4dz7	1	40968	0	XRay		C10H6F4N4O4S	COC(=O)c1cn(nn1)c2c(F)c(F)c(c(F)c2F)S(=O)(=O)N	InChI=1S/C10H6F4N4O4S/c1-22-10(19)3-2-18(17-16-3)8-4(11)6(13)9(23(15,20)21)7(14)5(8)12/h2H,1H3,(H2,15,20,21)	354.238	125.55	6	1	4	2	0	1.4	-3.531	23	24	0	0	2	WILD_TYPE	10.609	52.116	1	0.348	29	27	1	261	-3.79009	4.54178	14.4321	5	0	0	1	1	0	0	1			290.25	50	41.8605	8.1395	0
2g72	2	38775	0	XRay		C14H20FN2O2S2	FCC1Cc2ccc(cc2C[NH2+]1)S(=O)(=O)N3CCSCC3	InChI=1S/C14H19FN2O2S2/c15-9-13-7-11-1-2-14(8-12(11)10-16-13)21(18,19)17-3-5-20-6-4-17/h1-2,8,13,16H,3-7,9-10H2/p+1/t13-/m1/s1	331.449	87.67	3	1	3	3	0	0.19	-3.427	21	23	1	0	1	WILD_TYPE	41.236	82.311	2	1.108	41	38	1	369	25.7716	59.2538	-25.1474	13	1	0	0	1	0	2	0			246.375	68.4932	28.7671	2.7397	0
3hl7	1	39959	0	XRay		C20H20ClN5O2	OCC(=O)N1CCC(CC1)c2n[nH]c(c3ccc(Cl)cc3)c2c4ccncn4	InChI=1S/C20H20ClN5O2/c21-15-3-1-13(2-4-15)19-18(16-5-8-22-12-23-16)20(25-24-19)14-6-9-26(10-7-14)17(28)11-27/h1-5,8,12,14,27H,6-7,9-11H2,(H,24,25)	397.858	95	5	2	4	4	0	2.413	-4.831	28	31	0	0	3	WILD_TYPE	35.923	56.385	1	1.381	34	33	0	306	35.0147	36.3638	22.0291	10	0	0	2	0	0	0	0			567	51.7857	38.6905	9.5238	0
4l09	1	41425	0	XRay		C16H9O4	[O-]C(=O)c1ccc(cc1)C2=CC(=O)c3ccccc3O2	InChI=1S/C16H10O4/c17-13-9-15(20-14-4-2-1-3-12(13)14)10-5-7-11(8-6-10)16(18)19/h1-9H,(H,18,19)/p-1	265.24	66.43	4	0	2	3	0	1.292	-3.818	20	22	0	1	2	WILD_TYPE	22.174	69.823	1	0.906	26	25	0	234	-6.5126	-37.3118	11.4615	8	0	0	3	0	0	0	0			297	54.5455	43.1818	2.2727	0
4u9z	1	41858	0	XRay		C21H32N7O16P3S	CC(C)(COP(=O)([O-])OP(=O)([O-])OCC1OC(C(O)C1OP(=O)([O-])[O-])n2cnc3c(N)ncnc23)C(O)C(=O)NCCC(=O)NCCS	InChI=1S/C21H36N7O16P3S/c1-21(2,16(31)19(32)24-4-3-12(29)23-5-6-48)8-41-47(38,39)44-46(36,37)40-7-11-15(43-45(33,34)35)14(30)20(42-11)28-10-27-13-17(22)25-9-26-18(13)28/h9-11,14-16,20,30-31,48H,3-8H2,1-2H3,(H,23,29)(H,24,32)(H,36,37)(H,38,39)(H2,22,25,26)(H2,33,34,35)/p-4/t11-,14-,15-,16+,20-/m1/s1	763.502	426.11	21	6	18	3	3	-8.087	1.124	48	50	0	4	2	WILD_TYPE	23.432	66.037	1	0.77	36	35	0	324	2.7754	4.05179	28.1974	12	0	0	9	0	2	0	0			567	54.7619	38.6905	6.5476	0
2bxm	2	38559	0	XRay		C19H15ClNO4	COc1ccc2c(c1)c(CC(=O)[O-])c(C)n2C(=O)c3ccc(Cl)cc3	InChI=1S/C19H16ClNO4/c1-11-15(10-18(22)23)16-9-14(25-2)7-8-17(16)21(11)19(24)12-3-5-13(20)6-4-12/h3-9H,10H2,1-2H3,(H,22,23)/p-1	356.78	71.36	4	0	4	3	0	2.761	-5.777	25	27	0	1	3	WILD_TYPE	50.36	49.766	0	1.618	23	23	0	207	29.6803	8.40032	32.2638	8	0	0	1	0	0	0	0			708.75	64.2857	24.2857	11.4286	0
1ciz	1	36256	0	XRay		C28H28N3O4S	[O-]C(=O)C(Cc1c[nH]c2ccccc12)NS(=O)(=O)c3ccc(cc3)N4CCC(CC4)c5ccccc5	InChI=1S/C28H29N3O4S/c32-28(33)27(18-22-19-29-26-9-5-4-8-25(22)26)30-36(34,35)24-12-10-23(11-13-24)31-16-14-21(15-17-31)20-6-2-1-3-7-20/h1-13,19,21,27,29-30H,14-18H2,(H,32,33)/p-1/t27-/m0/s1	502.605	113.71	5	2	8	5	1	3.445	-7.395	36	40	0	1	4	WILD_TYPE	11.177	64.17	1	0.546	32	30	1	288	27.2837	48.6593	-1.11939	10	0	1	3	0	0	0	1			435.375	38.7597	50.3876	10.8527	0
2zjw	1	39518	0	XRay		C14H6O8	Oc1cc2C(=O)Oc3c(O)c(O)cc4C(=O)Oc(c1O)c2c34	InChI=1S/C14H6O8/c15-5-1-3-7-8-4(14(20)22-11(7)9(5)17)2-6(16)10(18)12(8)21-13(3)19/h1-2,15-18H	302.193	133.52	8	4	0	4	0	1.584	-0.718	22	25	0	0	2	WILD_TYPE	25.748	51.708	2	0.858	26	24	0	234	36.9156	-4.57364	9.70218	6	0	0	2	0	0	0	0			796.5	50.8475	41.1017	8.0508	0
1yry	1	38388	0	XRay		C11H15N5O4S	C[n+]1cn(C2OC(CO)C(O)C2O)c3nc(N)nc([S-])c13	InChI=1S/C11H15N5O4S/c1-15-3-16(8-5(15)9(21)14-11(12)13-8)10-7(19)6(18)4(2-17)20-10/h3-4,6-7,10,17-19H,2H2,1H3,(H2-,12,13,14,21)/t4-,6-,7-,10-/m1/s1	313.333	150.43	8	4	2	3	0	0.285	-0.459	21	23	1	1	2	WILD_TYPE	37.746	73.714	0	0.858	34	34	0	306	52.6646	47.2213	28.2432	6	0	0	2	1	0	0	0			594	43.1818	50.5682	6.25	0
3fz1	1	39836	0	XRay		C13H16N3O2S	COc1ccc2sc3C(=O)NC(C[NH3+])CNc3c2c1	InChI=1S/C13H15N3O2S/c1-18-8-2-3-10-9(4-8)11-12(19-10)13(17)16-7(5-14)6-15-11/h2-4,7,15H,5-6,14H2,1H3,(H,16,17)/p+1/t7-/m1/s1	278.35	106.24	3	3	2	3	0	-0.003	-2.996	19	21	1	0	2	WILD_TYPE	32.336	59.684	1	0.938	27	26	0	243	-1.23847	28.9012	10.0858	7	0	0	2	1	0	0	0			702	44.7115	50.9615	4.3269	0
3sax	1	40697	0	XRay		C14H14ClN3O3S2	CCc1cnc(SCC(=O)c2ccc(Cl)c(c2)S(=O)(=O)N)nc1	InChI=1S/C14H14ClN3O3S2/c1-2-9-6-17-14(18-7-9)22-8-12(19)10-3-4-11(15)13(5-10)23(16,20)21/h3-7H,2,8H2,1H3,(H2,16,20,21)	371.862	136.69	6	1	6	2	0	2.682	-4.919	23	24	0	0	2	WILD_TYPE	7.874	58.304	0	0.535	30	29	1	270	-3.74687	3.71765	14.0599	9	0	0	1	1	0	0	1			334.125	51.5152	39.3939	9.0909	0
2wi1	1	39941	0	XRay		C8H13N3O2	COCCOc1cc(C)nc(N)n1	InChI=1S/C8H13N3O2/c1-6-5-7(11-8(9)10-6)13-4-3-12-2/h5H,3-4H2,1-2H3,(H2,9,10,11)	183.208	70.26	5	1	4	1	0	0.5	-1.224	13	13	0	0	1	WILD_TYPE	37.983	60.054	2	0.532	28	26	0	252	31.1873	9.40638	25.3362	6	0	0	0	2	0	0	0			462.375	43.0657	45.2555	11.6788	0
4ie5	1	41256	0	XRay		C8H7N2O4	Oc1cccnc1C(=O)NCC(=O)[O-]	InChI=1S/C8H8N2O4/c11-5-2-1-3-9-7(5)8(14)10-4-6(12)13/h1-3,11H,4H2,(H,10,14)(H,12,13)/p-1	195.152	102.35	5	2	3	1	0	-1.919	-1.091	14	14	0	1	1	WILD_TYPE	32.543	65.197	0	0.801	30	29	1	270	31.2806	-7.47836	-23.6334	1	0	0	5	0	1	0	1			587.25	56.8966	35.0575	8.046	0
4jqa	2	41353	0	XRay		C15H14NO2	Cc1cccc(Nc2ccccc2C(=O)[O-])c1C	InChI=1S/C15H15NO2/c1-10-6-5-9-13(11(10)2)16-14-8-4-3-7-12(14)15(17)18/h3-9,16H,1-2H3,(H,17,18)/p-1	240.277	52.16	3	1	3	2	0	2.508	-4.324	18	19	0	1	2	WILD_TYPE	19.06	62.961	0	1.188	21	20	1	189	-72.784	148.973	253.413	7	0	0	2	0	0	0	0			475.875	65.2482	26.2411	8.5106	0
1pqc	4	37790	0	XRay		C17H12F9NO3S	OC(c1ccc(cc1)N(CC(F)(F)F)S(=O)(=O)c2ccccc2)(C(F)(F)F)C(F)(F)F	InChI=1S/C17H12F9NO3S/c18-14(19,20)10-27(31(29,30)13-4-2-1-3-5-13)12-8-6-11(7-9-12)15(28,16(21,22)23)17(24,25)26/h1-9,28H,10H2	481.333	65.98	3	1	8	2	0	4.826	-7.88	31	32	0	0	2	WILD_TYPE	22.416	79.076	0	1.331	34	34	0	306	28.5863	114.18	82.5493	20	0	0	0	1	0	0	0			982.125	57.732	36.4261	5.8419	0
4c02	1	41486	0	XRay		C24H26N5O	C(C[NH+]1CCCCC1)Oc2ccc(cc2)c3cnc4c(cnn4c3)c5ccncc5	InChI=1S/C24H25N5O/c1-2-12-28(13-3-1)14-15-30-22-6-4-19(5-7-22)21-16-26-24-23(17-27-29(24)18-21)20-8-10-25-11-9-20/h4-11,16-18H,1-3,12-15H2/p+1	400.496	56.75	4	1	6	5	0	1.468	-7.283	30	34	1	0	4	WILD_TYPE	30.136	54.429	2	1.241	28	26	0	252	-49.6667	11.2217	17.1427	6	0	0	2	0	0	0	0			496.125	54.4218	40.8163	4.7619	0
4zvy	1	42142	0	XRay		C21H26N7O14P2	NC(=O)c1ccc[n+](c1)C2OC(COP(=O)([O-])OP(=O)([O-])OCC3OC(C(O)C3O)n4cnc5c(N)ncnc45)C(O)C2O	InChI=1S/C21H27N7O14P2/c22-17-12-19(25-7-24-17)28(8-26-12)21-16(32)14(30)11(41-21)6-39-44(36,37)42-43(34,35)38-5-10-13(29)15(31)20(40-10)27-3-1-2-9(4-27)18(23)33/h1-4,7-8,10-11,13-16,20-21,29-32H,5-6H2,(H5-,22,23,24,25,33,34,35,36,37)/p-1/t10-,11-,13-,14-,15-,16-,20-,21-/m1/s1	662.417	343.54	18	6	11	5	3	-5.998	-0.352	44	48	1	2	3	WILD_TYPE	22.677	60.433	1	0.452	28	27	0	252	29.1627	-50.0698	-32.8858	3	0	0	1	1	0	0	0			266.625	62.0253	27.8481	10.1266	0
4eym	1	41030	0	XRay		C21H20N4O3	O=C(Nc1ccc(Oc2ccncc2)cc1)c3ccnc(c3)N4CCOCC4	InChI=1S/C21H20N4O3/c26-21(16-5-10-23-20(15-16)25-11-13-27-14-12-25)24-17-1-3-18(4-2-17)28-19-6-8-22-9-7-19/h1-10,15H,11-14H2,(H,24,26)	376.408	76.58	6	1	5	4	0	2.262	-4.216	28	31	0	0	3	WILD_TYPE	30.703	65.525	0	1.232	30	30	0	270	-13.9461	10.4261	-27.4054	10	0	0	2	1	0	0	0			968.625	55.4007	32.7526	11.8467	0
4qg0	5	41781	0	XRay		C9H11N2O14P3	OC1CC(OC1COP(=O)([O-])OP(=O)([O-])OP(=O)([O-])[O-])N2C=CC(=O)NC2=O	InChI=1S/C9H15N2O14P3/c12-5-3-8(11-2-1-7(13)10-9(11)14)23-6(5)4-22-27(18,19)25-28(20,21)24-26(15,16)17/h1-2,5-6,8,12H,3-4H2,(H,18,19)(H,20,21)(H,10,13,14)(H2,15,16,17)/p-4/t5-,6+,8+/m0/s1	464.11	279.44	14	2	8	2	1	-7.455	1.81	28	29	0	4	0	WILD_TYPE	32.467	66.729	0	0.613	33	32	1	297	15.8182	-1.20157	12.719	3	0	0	8	1	2	0	1			1832.62	37.5691	51.3812	11.0497	0
3c4h	1	39477	0	XRay		C8H10N2OS	CC1=NC2=C(CSCC2)C(=O)N1	InChI=1S/C8H10N2OS/c1-5-9-7-2-3-12-4-6(7)8(11)10-5/h2-4H2,1H3,(H,9,10,11)	182.243	66.76	3	1	0	2	0	-0.193	-1.419	12	13	0	0	0	WILD_TYPE	21.025	69.468	1	1	20	19	0	180	16.8902	-7.253	11.4122	5	0	0	2	1	0	0	0			614.25	47.2527	36.2637	16.4835	0
2h8h	1	38875	0	XRay		C27H33ClN5O5	CN1CC[NH+](CCOc2cc(OC3CCOCC3)c4c(Nc5c(Cl)ccc6OCOc56)ncnc4c2)CC1	InChI=1S/C27H32ClN5O5/c1-32-6-8-33(9-7-32)10-13-35-19-14-21-24(23(15-19)38-18-4-11-34-12-5-18)27(30-16-29-21)31-25-20(28)2-3-22-26(25)37-17-36-22/h2-3,14-16,18H,4-13,17H2,1H3,(H,29,30,31)/p+1	543.034	91.64	9	2	8	6	1	2.253	-6.05	38	43	1	0	3	WILD_TYPE	35.395	53.96	0	0.892	32	32	0	288	20.2548	20.9237	58.2529	11	0	0	1	0	0	0	0			931.5	47.4638	42.3913	10.1449	0
2bwg	3	38546	0	XRay		C10H12N5O8P	NC1=Nc2c(ncn2C3OC(COP(=O)([O-])[O-])C(O)C3O)C(=O)N1	InChI=1S/C10H14N5O8P/c11-10-13-7-4(8(18)14-10)12-2-15(7)9-6(17)5(16)3(23-9)1-22-24(19,20)21/h2-3,5-6,9,16-17H,1H2,(H2,19,20,21)(H3,11,13,14,18)/p-2/t3-,5-,6-,9-/m1/s1	361.205	217.22	11	4	4	3	1	-4.628	0.057	24	26	0	2	1	WILD_TYPE	18.449	78.766	3	1.068	42	39	0	378	-7.02304	24.7708	-83.8075	4	0	0	10	2	0	0	0			486	56.25	33.3333	10.4167	0
4i4e	1	41240	0	XRay		C24H26N4O4S	CN1c2ccc(cc2c3[nH]ncc3S1(=O)=O)c4ccc(cc4)C(=O)N5CCC(CCO)CC5	InChI=1S/C24H26N4O4S/c1-27-21-7-6-19(14-20(21)23-22(15-25-26-23)33(27,31)32)17-2-4-18(5-3-17)24(30)28-11-8-16(9-12-28)10-13-29/h2-7,14-16,29H,8-13H2,1H3,(H,25,26)	466.553	114.98	5	2	4	5	0	2.279	-4.948	33	37	0	0	3	WILD_TYPE	26.555	47.476	0	0.423	30	30	0	270	5.36639	-0.835364	27.5803	5	0	0	1	1	0	0	0			465.75	44.9275	43.4783	11.5942	0
3qwk	1	40602	0	XRay		C12H9Cl2N5O3	NC(=O)c1cc(c(Cl)cc1NCc2cnc(Cl)nc2)[N+](=O)[O-]	InChI=1S/C12H9Cl2N5O3/c13-8-2-9(7(11(15)20)1-10(8)19(21)22)16-3-6-4-17-12(14)18-5-6/h1-2,4-5,16H,3H2,(H2,15,20)	342.138	126.71	6	2	5	2	0	1.86	-4.947	22	23	1	1	2	WILD_TYPE	28.959	56.663	0	0.89	32	32	0	288	-65.5777	25.291	-83.0401	4	0	0	2	2	1	0	0			509.625	47.6821	39.0728	13.245	0
4zuk	8	42140	0	XRay		C21H26N7O14P2	NC(=O)c1ccc[n+](c1)C2OC(COP(=O)([O-])OP(=O)([O-])OCC3OC(C(O)C3O)n4cnc5c(N)ncnc45)C(O)C2O	InChI=1S/C21H27N7O14P2/c22-17-12-19(25-7-24-17)28(8-26-12)21-16(32)14(30)11(41-21)6-39-44(36,37)42-43(34,35)38-5-10-13(29)15(31)20(40-10)27-3-1-2-9(4-27)18(23)33/h1-4,7-8,10-11,13-16,20-21,29-32H,5-6H2,(H5-,22,23,24,25,33,34,35,36,37)/p-1/t10-,11-,13-,14-,15-,16-,20-,21-/m1/s1	662.417	343.54	18	6	11	5	3	-5.998	-0.352	44	48	1	2	3	WILD_TYPE	25.581	60.294	1	1.19	29	28	0	261	46.7707	150.07	54.6843	4	0	0	2	1	0	0	0			803.25	55.042	26.8908	18.0672	0
3nux	1	40366	0	XRay		C19H24ClN8	CC(C)c1n[nH]c(Cl)c1c2ccnc(Nc3ccc(cn3)N4CC[NH2+]CC4)n2	InChI=1S/C19H23ClN8/c1-12(2)17-16(18(20)27-26-17)14-5-6-22-19(24-14)25-15-4-3-13(11-23-15)28-9-7-21-8-10-28/h3-6,11-12,21H,7-10H2,1-2H3,(H,26,27)(H,22,23,24,25)/p+1	399.9	99.22	6	3	5	4	0	2.125	-4.777	28	31	1	0	3	WILD_TYPE	65.978	53.789	0	0.926	27	27	0	243	14.5555	27.667	8.98	9	0	0	2	1	0	0	0			837	45.1613	45.5645	9.2742	0
1zs0	1	38495	0	XRay		C17H20NO6PS	COc1ccc(cc1)c2ccc(cc2)S(=O)(=O)NC(C(C)C)P(=O)([O-])[O-]	InChI=1S/C17H22NO6PS/c1-12(2)17(25(19,20)21)18-26(22,23)16-10-6-14(7-11-16)13-4-8-15(24-3)9-5-13/h4-12,17-18H,1-3H3,(H2,19,20,21)/p-2/t17-/m0/s1	397.383	136.78	6	1	7	2	0	0.563	-4.091	26	27	0	2	2	WILD_TYPE	12.462	62.374	0	0.059	30	29	1	270	10.3251	22.4763	14.4727	8	1	0	3	0	0	0	1			340.875	30.6931	60.396	8.9109	0
3udn	1	40844	0	XRay		C20H18N3O3	O=C(OCc1ccc(cc1)C#N)C2CC3(C[NH2+]2)C(=O)Nc4ccccc34	InChI=1S/C20H17N3O3/c21-10-13-5-7-14(8-6-13)11-26-18(24)17-9-20(12-22-17)15-3-1-2-4-16(15)23-19(20)25/h1-8,17,22H,9,11-12H2,(H,23,25)/p+1/t17-,20-/m1/s1	348.375	95.8	4	2	4	4	0	0.413	-4.654	26	29	1	0	2	WILD_TYPE	27.126	57.472	2	0.982	33	31	0	297	20.9604	37.7108	41.9988	6	0	0	0	3	0	2	0			1191.38	28.8952	61.7564	9.3484	0
2fb8	2	38694	0	XRay		C27H28N5O2	C[NH+](C)CCOc1ccc(cc1)c2nc(c3ccc4\C(=N/O)\CCc4c3)c([nH]2)c5ccncc5	InChI=1S/C27H27N5O2/c1-32(2)15-16-34-22-7-3-19(4-8-22)27-29-25(18-11-13-28-14-12-18)26(30-27)21-5-9-23-20(17-21)6-10-24(23)31-33/h3-5,7-9,11-14,17,33H,6,10,15-16H2,1-2H3,(H,29,30)/p+1/b31-24-	454.544	87.83	5	3	7	5	0	2.942	-8.3	34	38	1	0	4	WILD_TYPE	18.61	54.061	0	1.287	33	33	0	297	-17.6342	5.05671	-6.72029	8	0	0	1	1	0	0	0			637.875	59.2593	31.2169	9.5238	0
3cy3	1	39563	0	XRay		C20H16N6S	N#CC(c1ccnc(NCCc2cccnc2)n1)c3nc4ccccc4s3	InChI=1S/C20H16N6S/c21-12-15(19-25-17-5-1-2-6-18(17)27-19)16-8-11-24-20(26-16)23-10-7-14-4-3-9-22-13-14/h1-6,8-9,11,13,15H,7,10H2,(H,23,24,26)/t15-/m1/s1	372.446	115.61	6	1	6	4	0	3.462	-6.758	27	30	0	0	4	WILD_TYPE	32.858	61.926	2	1.339	30	28	0	270	-18.6611	36.9509	-0.914926	12	1	0	1	0	0	0	0			465.75	71.0145	23.1884	5.7971	0
4ai8	1	40947	0	XRay		C6H11N2O3	CN(C)NC(=O)CCC(=O)[O-]	InChI=1S/C6H12N2O3/c1-8(2)7-5(9)3-4-6(10)11/h3-4H2,1-2H3,(H,7,9)(H,10,11)/p-1	159.163	72.47	4	1	4	0	0	-2.541	-0.141	11	10	0	1	0	WILD_TYPE	49.093	65.625	2	0.025	25	22	1	225	21.0353	25.2435	28.4285	6	0	0	2	0	1	0	1			543.375	40.3727	47.8261	11.8012	0
2baq	1	38639	0	XRay		C19H18FN3O4	Nc1c(cnn1c2ccc(F)cc2)C(=O)c3cccc(OCC(O)CO)c3	InChI=1S/C19H18FN3O4/c20-13-4-6-14(7-5-13)23-19(21)17(9-22-23)18(26)12-2-1-3-16(8-12)27-11-15(25)10-24/h1-9,15,24-25H,10-11,21H2/t15-/m0/s1	371.362	110.6	6	3	7	3	0	1.977	-4.192	27	29	0	0	3	WILD_TYPE	28.639	62.303	1	0.964	34	33	0	306	-3.31078	-0.939333	22.6173	13	0	0	1	2	0	0	0			344.25	64.7059	32.3529	2.9412	0
3ddq	1	39605	0	XRay		C19H26N6O	CCC(CO)Nc1nc(NCc2ccccc2)c3ncn(C(C)C)c3n1	InChI=1S/C19H26N6O/c1-4-15(11-26)22-19-23-17(20-10-14-8-6-5-7-9-14)16-18(24-19)25(12-21-16)13(2)3/h5-9,12-13,15,26H,4,10-11H2,1-3H3,(H2,20,22,23,24)/t15-/m1/s1	354.449	87.89	6	3	8	3	0	3.32	-4.696	26	28	0	0	3	WILD_TYPE	18.671	62.222	0	0.736	33	33	0	297	-6.31269	-22.5782	23.6154	9	0	0	1	1	0	0	0			533.25	51.2658	40.5063	8.2278	0
2gfs	1	38799	0	XRay		C19H18FN3O4	Nc1c(cnn1c2ccc(F)cc2)C(=O)c3cccc(OCC(O)CO)c3	InChI=1S/C19H18FN3O4/c20-13-4-6-14(7-5-13)23-19(21)17(9-22-23)18(26)12-2-1-3-16(8-12)27-11-15(25)10-24/h1-9,15,24-25H,10-11,21H2/t15-/m0/s1	371.362	110.6	6	3	7	3	0	1.977	-4.192	27	29	0	0	3	WILD_TYPE	30.603	55.652	1	0.99	33	32	0	297	22.5282	9.86359	32.0153	12	0	0	1	2	0	0	0			769.5	50	40.3509	9.6491	0
3rpo	1	40660	0	XRay		C17H18N5O5	NC(=O)c1cc(c(NCCCC(=O)[O-])cc1NCc2cccnc2)[N+](=O)[O-]	InChI=1S/C17H19N5O5/c18-17(25)12-7-15(22(26)27)14(20-6-2-4-16(23)24)8-13(12)21-10-11-3-1-5-19-9-11/h1,3,5,7-9,20-21H,2,4,6,10H2,(H2,18,25)(H,23,24)/p-1	372.355	165.98	8	3	10	2	0	-0.647	-4.333	27	28	1	2	2	WILD_TYPE	23.648	51.812	1	0.71	31	30	0	279	65.1597	81.0334	26.6332	6	0	0	2	2	1	0	0			705.375	42.1053	44.0191	13.8756	0
3ox1	1	40442	0	XRay		C15H18N2O3S	CNS(=O)(=O)c1ccc2cccc(CCNC(=O)C)c2c1	InChI=1S/C15H18N2O3S/c1-11(18)17-9-8-13-5-3-4-12-6-7-14(10-15(12)13)21(19,20)16-2/h3-7,10,16H,8-9H2,1-2H3,(H,17,18)	306.38	83.65	3	2	5	2	0	1.097	-4.444	21	22	0	0	2	WILD_TYPE	21.381	66.847	2	1.056	29	26	1	261	-4.24581	-5.12176	-15.0057	6	0	0	1	0	0	0	0			553.5	56.0976	34.1463	9.7561	0
3cs9	1	39547	0	XRay		C28H22F3N7O	Cc1cn(cn1)c2cc(NC(=O)c3ccc(C)c(Nc4nccc(n4)c5cccnc5)c3)cc(c2)C(F)(F)F	InChI=1S/C28H22F3N7O/c1-17-5-6-19(10-25(17)37-27-33-9-7-24(36-27)20-4-3-8-32-14-20)26(39)35-22-11-21(28(29,30)31)12-23(13-22)38-15-18(2)34-16-38/h3-16H,1-2H3,(H,35,39)(H,33,36,37)	529.516	97.62	6	2	7	5	2	5.084	-9.184	39	43	0	0	5	WILD_TYPE	37.964	72.495	1	0.959	42	41	0	378	28.0859	2.50208	52.0705	19	0	0	2	2	0	0	0			1525.5	42.2566	43.5841	14.1593	0
3x0c	1	41921	0	XRay		C10H12N5O8P	NC1=Nc2c(ncn2C3OC(COP(=O)([O-])[O-])C(O)C3O)C(=O)N1	InChI=1S/C10H14N5O8P/c11-10-13-7-4(8(18)14-10)12-2-15(7)9-6(17)5(16)3(23-9)1-22-24(19,20)21/h2-3,5-6,9,16-17H,1H2,(H2,19,20,21)(H3,11,13,14,18)/p-2/t3-,5-,6-,9-/m1/s1	361.205	217.22	11	4	4	3	1	-4.628	0.057	24	26	0	2	1	WILD_TYPE	73.545	44.078	1	0.247	21	20	0	189	43.4383	60.9597	-2.77371	3	0	0	3	2	1	0	0			725.625	46.5116	41.8605	11.6279	0
1gg5	2	36719	0	XRay		C15H19N2O4	Cn1c(CCCO)c(CO)c2C(=O)C(=CC(=O)c12)[NH+]3CC3	InChI=1S/C15H18N2O4/c1-16-10(3-2-6-18)9(8-19)13-14(16)12(20)7-11(15(13)21)17-4-5-17/h7,18-19H,2-6,8H2,1H3/p+1	291.322	83.97	4	3	5	3	0	-1.184	-2.337	21	23	1	0	1	WILD_TYPE	23.862	64.245	0	1.28	25	24	1	225	55.1046	43.0287	43.8524	6	0	0	1	0	0	0	0			722.25	52.8037	42.9907	4.2056	0
3tdl	2	40766	0	XRay		C23H33N2O4S	CN(C)c1cccc2c(cccc12)S(=O)(=O)NCCCCCCCCCCC(=O)[O-]	InChI=1S/C23H34N2O4S/c1-25(2)21-15-11-14-20-19(21)13-12-16-22(20)30(28,29)24-18-10-8-6-4-3-5-7-9-17-23(26)27/h11-16,24H,3-10,17-18H2,1-2H3,(H,26,27)/p-1	433.584	97.92	5	1	14	2	0	3.582	-6.841	30	31	0	1	2	WILD_TYPE	52.874	71.138	0	1.042	34	34	0	306	30.635	3.39307	8.51463	16	0	0	2	1	0	0	0			1387.12	44.5255	46.472	9.0024	0
2dgn	1	38791	0	XRay		C10H10N4O10P2	OC1CC(OC1COP(=O)([O-])[O-])n2cnc3c(OP(=O)([O-])[O-])ncnc23	InChI=1S/C10H14N4O10P2/c15-5-1-7(23-6(5)2-22-25(16,17)18)14-4-13-8-9(14)11-3-12-10(8)24-26(19,20)21/h3-7,15H,1-2H2,(H2,16,17,18)(H2,19,20,21)/p-4/t5-,6+,7+/m0/s1	408.155	237.52	13	1	6	3	1	-5.29	1.042	26	28	0	4	2	WILD_TYPE	27.175	78.646	5	0.886	44	37	2	396	62.3419	62.9042	37.5419	4	0	0	10	0	1	0	1			705.375	36.3636	55.5024	8.134	0
3ffp	1	39786	0	XRay		C10H8N4O2S2	NS(=O)(=O)c1ccc2[nH]c(nc2c1)c3cscn3	InChI=1S/C10H8N4O2S2/c11-18(15,16)6-1-2-7-8(3-6)14-10(13-7)9-4-17-5-12-9/h1-5H,(H,13,14)(H2,11,15,16)	280.326	138.35	4	2	2	3	0	0.859	-3.097	18	20	0	0	3	WILD_TYPE	6.75	60.449	0	0.601	23	22	1	207	-5.37333	4.40506	14.3292	4	1	0	1	1	0	0	1			394.875	52.9915	36.7521	10.2564	0
2xng	1	40392	0	XRay		C24H26ClN6O3S	CS(=O)(=O)NCc1cccc(c1)c2cn3c(Cl)c[nH+]c3c(Nc4ccc(cc4)N5CCOCC5)n2	InChI=1S/C24H25ClN6O3S/c1-35(32,33)27-14-17-3-2-4-18(13-17)21-16-31-22(25)15-26-24(31)23(29-21)28-19-5-7-20(8-6-19)30-9-11-34-12-10-30/h2-8,13,15-16,27H,9-12,14H2,1H3,(H,28,29)/p+1	514.02	110.49	6	3	7	5	1	3.513	-5.652	35	39	1	0	4	WILD_TYPE	58.39	43.789	0	0.895	27	27	0	243	3.31206	-32.5218	-3.5038	8	0	0	1	1	0	0	0			448.875	57.1429	35.3383	7.5188	0
3sl8	1	40718	0	XRay		C22H24N2O5S2	C=COC(=O)N1CCc2c(C1)sc(NC(=O)Cc3cccs3)c2C(=O)OC4CCCC4	InChI=1S/C22H24N2O5S2/c1-2-28-22(27)24-10-9-16-17(13-24)31-20(23-18(25)12-15-8-5-11-30-15)19(16)21(26)29-14-6-3-4-7-14/h2,5,8,11,14H,1,3-4,6-7,9-10,12-13H2,(H,23,25)	460.566	141.42	5	1	8	4	0	3.86	-5.824	31	34	0	0	2	WILD_TYPE	45.301	55.397	0	1.038	30	29	1	270	72.2276	-6.91071	30.5951	10	0	0	1	0	0	0	0			762.75	53.9823	31.8584	14.1593	0
1fd0	1	36726	0	XRay		C26H26NO3	CC1(C)CCC(C)(C)c2cc(ccc12)\C(=N\O)\c3ccc4cc(ccc4c3)C(=O)[O-]	InChI=1S/C26H27NO3/c1-25(2)11-12-26(3,4)22-15-19(9-10-21(22)25)23(27-30)18-7-5-17-14-20(24(28)29)8-6-16(17)13-18/h5-10,13-15,30H,11-12H2,1-4H3,(H,28,29)/p-1/b27-23+	400.49	72.72	4	1	3	4	0	4.794	-9.071	30	33	0	1	3	WILD_TYPE	20.178	84.417	0	2.005	44	44	0	396	40.1126	15.3092	84.4531	20	0	0	2	0	0	0	0			546.75	80.2469	16.0494	3.7037	0
3czr	1	39567	0	XRay		C21H27N3O4S	CC1CN(CCN1S(=O)(=O)c2ccc(cc2)C(C)(C)C)c3ccc(cc3)[N+](=O)[O-]	InChI=1S/C21H27N3O4S/c1-16-15-22(18-7-9-19(10-8-18)24(25)26)13-14-23(16)29(27,28)20-11-5-17(6-12-20)21(2,3)4/h5-12,16H,13-15H2,1-4H3/t16-/m1/s1	417.522	94.82	5	0	5	3	0	4.248	-5.385	29	31	1	1	2	WILD_TYPE	50.561	63.331	0	1.625	29	28	1	261	57.7529	-23.7613	53.5877	12	0	0	1	0	0	0	0			1046.25	54.1935	33.5484	12.2581	0
3i28	1	39993	0	XRay		C24H21FN2O3S	CS(=O)(=O)c1ccc(cc1)C(CCNC(=O)c2ccc(cc2)C#N)c3ccc(F)cc3	InChI=1S/C24H21FN2O3S/c1-31(29,30)22-12-8-19(9-13-22)23(18-6-10-21(25)11-7-18)14-15-27-24(28)20-4-2-17(16-26)3-5-20/h2-13,23H,14-15H2,1H3,(H,27,28)/t23-/m0/s1	436.499	95.41	4	1	7	3	0	4.293	-7.676	31	33	0	0	3	WILD_TYPE	41.571	64.056	1	1.482	35	34	0	315	75.4116	-9.19874	67.857	11	1	0	2	1	0	0	0			469.125	61.8705	34.5324	3.5971	0
4k18	1	41368	0	XRay		C21H14FN5O2	Oc1cc(Cc2ccc(cc2)C#N)nc3c(cnn13)C(=O)Nc4ccc(F)cc4	InChI=1S/C21H14FN5O2/c22-15-5-7-16(8-6-15)26-21(29)18-12-24-27-19(28)10-17(25-20(18)27)9-13-1-3-14(11-23)4-2-13/h1-8,10,12,28H,9H2,(H,26,29)	387.367	103.31	5	2	4	4	0	3.25	-5.423	29	32	0	0	4	WILD_TYPE	49.227	70.416	1	1.211	33	32	0	297	-19.0736	-35.4319	2.56341	9	0	0	1	0	0	0	0			597.375	59.887	29.3785	10.7345	0
4bqy	1	41428	0	XRay		C13H10ClN2O4	CC(NC(=O)c1nc(Cl)c2ccccc2c1O)C(=O)[O-]	InChI=1S/C13H11ClN2O4/c1-6(13(19)20)15-12(18)9-10(17)7-4-2-3-5-8(7)11(14)16-9/h2-6,17H,1H3,(H,15,18)(H,19,20)/p-1/t6-/m0/s1	293.683	102.35	5	2	3	2	0	0.347	-3.709	20	21	0	1	2	WILD_TYPE	17.283	65.312	1	0.3	31	29	1	279	-40.2207	-19.3738	3.87895	7	0	0	3	0	1	0	1			297	59.0909	40.9091	0	0
3r73	1	40624	0	XRay		C16H21N6O3	NC(=O)c1cc(c(NCCC[NH3+])cc1NCc2cccnc2)[N+](=O)[O-]	InChI=1S/C16H20N6O3/c17-4-2-6-20-14-8-13(21-10-11-3-1-5-19-9-11)12(16(18)23)7-15(14)22(24)25/h1,3,5,7-9,20-21H,2,4,6,10,17H2,(H2,18,23)/p+1	345.376	153.49	6	4	9	2	0	-0.995	-3.968	25	26	2	1	2	WILD_TYPE	27.606	48.61	0	0.436	29	29	0	261	65.2999	45.2035	-10.438	4	0	0	1	2	1	0	0			621	40.2174	49.4565	10.3261	0
4flh	1	41074	0	XRay		C22H29FN9O3S	COc1ncc(Nc2ncc(cc2c3nc(C)nc(N)n3)C(C)[NH+]4CCN(CC4)S(=O)(=O)C)cc1F	InChI=1S/C22H28FN9O3S/c1-13(31-5-7-32(8-6-31)36(4,33)34)15-9-17(20-27-14(2)28-22(24)30-20)19(25-11-15)29-16-10-18(23)21(35-3)26-12-16/h9-13H,5-8H2,1-4H3,(H,25,29)(H2,24,27,28,30)/p+1/t13-/m1/s1	518.588	161.92	10	3	7	4	2	-0.29	-5.323	36	39	1	0	3	WILD_TYPE	57.618	60.475	1	0.909	36	35	0	324	22.3307	15.7293	21.2552	12	0	0	4	2	0	0	0			820.125	48.9712	39.5062	11.5226	0
4azm	1	41086	0	XRay		C31H25N2O3	CCc1c(c2ccccc2)c(nn1c3ccccc3c4cccc(OCC(=O)[O-])c4)c5ccccc5	InChI=1S/C31H26N2O3/c1-2-27-30(22-12-5-3-6-13-22)31(23-14-7-4-8-15-23)32-33(27)28-19-10-9-18-26(28)24-16-11-17-25(20-24)36-21-29(34)35/h3-20H,2,21H2,1H3,(H,34,35)/p-1	473.542	67.18	4	0	8	5	1	5.843	-9.917	36	40	0	1	5	WILD_TYPE	49.311	63.891	1	0.804	40	39	0	360	31.5454	2.369	19.2138	15	0	0	3	0	2	0	0			793.125	43.4043	37.0213	19.5745	0
1fcx	1	36726	0	XRay		C26H27O3	CC1(C)CCC(C)(C)c2cc(ccc12)C(O)c3ccc4cc(ccc4c3)C(=O)[O-]	InChI=1S/C26H28O3/c1-25(2)11-12-26(3,4)22-15-19(9-10-21(22)25)23(27)18-7-5-17-14-20(24(28)29)8-6-16(17)13-18/h5-10,13-15,23,27H,11-12H2,1-4H3,(H,28,29)/p-1/t23-/m0/s1	387.491	60.36	3	1	3	4	0	4.331	-8.75	29	32	0	1	3	WILD_TYPE	20.591	83.628	0	1.967	42	42	0	378	40.1293	15.2666	84.149	20	0	0	1	0	0	0	0			516.375	80.3922	15.0327	4.5752	0
2yi7	1	40673	0	XRay		C16H13ClN2O3S	CCOc1ccc(cc1)c2snnc2c3cc(Cl)c(O)cc3O	InChI=1S/C16H13ClN2O3S/c1-2-22-10-5-3-9(4-6-10)16-15(18-19-23-16)11-7-12(17)14(21)8-13(11)20/h3-8,20-21H,2H2,1H3	348.804	103.71	5	2	4	3	0	4.644	-5.029	23	25	0	0	3	WILD_TYPE	15.157	63.234	1	0.749	34	33	0	306	31.952	8.96383	24.3593	8	0	0	1	1	0	0	0			455.625	41.4815	41.4815	17.037	0
4rxp	1	41984	0	XRay		C10H12N5O12P3	Nc1ncnc2c1ncn2C3CC(O)C(COP(=O)([O-])OP(=O)([O-])OP(=O)([O-])[O-])O3	InChI=1S/C10H16N5O12P3/c11-9-8-10(13-3-12-9)15(4-14-8)7-1-5(16)6(25-7)2-24-29(20,21)27-30(22,23)26-28(17,18)19/h3-7,16H,1-2H2,(H,20,21)(H,22,23)(H2,11,12,13)(H2,17,18,19)/p-4/t5-,6+,7+/m0/s1	487.15	299.64	16	2	8	3	1	-6.885	1.649	30	32	0	4	2	WILD_TYPE	30.897	62.108	3	0.441	37	34	0	333	39.6355	32.2348	24.538	3	0	0	6	1	2	0	0			958.5	28.5211	54.5775	16.9014	0
4dk5	1	40942	0	XRay		C21H28N9O3S	COc1ccc(Nc2ncc(C[NH+]3CCN(CC3)S(=O)(=O)C)cc2c4nc(C)nc(N)n4)cn1	InChI=1S/C21H27N9O3S/c1-14-25-20(28-21(22)26-14)17-10-15(13-29-6-8-30(9-7-29)34(3,31)32)11-24-19(17)27-16-4-5-18(33-2)23-12-16/h4-5,10-12H,6-9,13H2,1-3H3,(H,24,27)(H2,22,25,26,28)/p+1	486.571	161.92	10	3	7	4	1	-0.874	-4.788	34	37	1	0	3	WILD_TYPE	70.449	59.105	0	0.762	35	35	0	315	21.7389	15.8197	21.1048	13	0	0	4	1	0	0	0			722.25	56.0748	33.6449	10.2804	0
4l23	1	41429	0	XRay		C19H16N4O3	Oc1cccc(c1)c2nc(N3CCOCC3)c4oc5ncccc5c4n2	InChI=1S/C19H16N4O3/c24-13-4-1-3-12(11-13)17-21-15-14-5-2-6-20-19(14)26-16(15)18(22-17)23-7-9-25-10-8-23/h1-6,11,24H,7-10H2	348.355	84.51	6	1	2	5	0	2.798	-3.868	26	30	0	0	4	WILD_TYPE	37.708	62.973	1	1.221	29	28	0	261	31.812	45.7778	42.1677	13	0	0	2	0	0	0	0			469.125	60.4317	30.2158	9.3525	0
3r71	1	40624	0	XRay		C17H21N5O4	COCCCNc1cc(NCc2cccnc2)c(cc1[N+](=O)[O-])C(=O)N	InChI=1S/C17H21N5O4/c1-26-7-3-6-20-15-9-14(21-11-12-4-2-5-19-10-12)13(17(18)23)8-16(15)22(24)25/h2,4-5,8-10,20-21H,3,6-7,11H2,1H3,(H2,18,23)	359.38	135.08	7	3	10	2	0	0.708	-4.5	26	27	1	1	2	WILD_TYPE	17.208	62.268	1	1.231	30	29	0	270	65.5596	45.6838	-9.92923	6	0	0	1	2	1	0	0			1113.75	44.2424	48.1818	7.5758	0
2oxw	1	39134	0	XRay		C11H21N3O4	CC[C@H](C)[C@H]([NH3+])C(=O)N[C@@H](C)C(=O)NCC(=O)[O-]	InChI=1S/C11H21N3O4/c1-4-6(2)9(12)11(18)14-7(3)10(17)13-5-8(15)16/h6-7,9H,4-5,12H2,1-3H3,(H,13,17)(H,14,18)(H,15,16)/t6-,7-,9-/m0/s1	259.302	125.97	4	3	7	0	0	-3.258	-1.923	18	17	1	1	0	WILD_TYPE	15.464	51.782	0	0.75	22	21	1	198	1.96735	-8.13106	5.40671	3	0	0	2	2	0	1	0			469.125	41.0072	53.9568	5.036	0
1xur	1	38286	0	XRay		C18H16N6O2	O=C(NCc1cccnc1)c2cc(ncn2)C(=O)NCc3cccnc3	InChI=1S/C18H16N6O2/c25-17(21-10-13-3-1-5-19-8-13)15-7-16(24-12-23-15)18(26)22-11-14-4-2-6-20-9-14/h1-9,12H,10-11H2,(H,21,25)(H,22,26)	348.359	109.76	6	2	6	3	0	0.19	-4.352	26	28	0	0	3	WILD_TYPE	11.675	72.573	0	0.919	34	33	1	306	-11.3967	26.674	46.9193	6	1	0	2	1	0	0	0			651.375	41.4508	52.3316	6.2176	0
3fr2	1	39821	0	XRay		C20H18NO2	[O-]C(=O)c1cccc2c3CCCCc3n(Cc4ccccc4)c12	InChI=1S/C20H19NO2/c22-20(23)17-11-6-10-16-15-9-4-5-12-18(15)21(19(16)17)13-14-7-2-1-3-8-14/h1-3,6-8,10-11H,4-5,9,12-13H2,(H,22,23)/p-1	304.362	45.06	2	0	3	4	0	3.451	-6.241	23	26	0	1	3	WILD_TYPE	15.465	66.782	2	0.502	33	31	0	297	20.7495	4.61983	1.28917	15	0	0	2	0	1	0	0			570.375	38.4615	50.2959	11.2426	0
1i90	1	36966	0	XRay		C10H16N3O5S3	COCCCN1C=C([NH3+])c2cc(sc2S1(=O)=O)S(=O)(=O)N	InChI=1S/C10H15N3O5S3/c1-18-4-2-3-13-6-8(11)7-5-9(20(12,14)15)19-10(7)21(13,16)17/h5-6H,2-4,11H2,1H3,(H2,12,14,15)/p+1	354.446	179.4	5	2	5	2	0	-3.019	-1.563	21	22	1	0	1	WILD_TYPE	11.058	56.157	0	0.409	28	27	1	252	-4.09624	4.68348	14.7066	6	0	0	1	2	0	0	0			381.375	45.1327	41.5929	13.2743	0
1oq5	1	37687	0	XRay		C17H14F3N3O2S	Cc1ccc(cc1)c2cc(nn2c3ccc(cc3)S(=O)(=O)N)C(F)(F)F	InChI=1S/C17H14F3N3O2S/c1-11-2-4-12(5-3-11)15-10-16(17(18,19)20)22-23(15)13-6-8-14(9-7-13)26(21,24)25/h2-10H,1H3,(H2,21,24,25)	381.372	86.36	3	1	4	3	0	4.428	-6.441	26	28	0	0	3	WILD_TYPE	16.882	58.352	1	0.255	34	32	1	306	17.0141	6.82685	13.6372	10	0	0	1	1	0	0	1			330.75	40.8163	45.9184	13.2653	0
4otp	1	41684	0	XRay		C10H12N5O10P2	Nc1ncnc2c1ncn2C3OC(COP(=O)([O-])OP(=O)([O-])[O-])C(O)C3O	InChI=1S/C10H15N5O10P2/c11-8-5-9(13-2-12-8)15(3-14-5)10-7(17)6(16)4(24-10)1-23-27(21,22)25-26(18,19)20/h2-4,6-7,10,16-17H,1H2,(H,21,22)(H2,11,12,13)(H2,18,19,20)/p-3/t4-,6-,7-,10-/m1/s1	424.177	260.7	14	3	6	3	1	-5.89	0.963	27	29	0	3	2	WILD_TYPE	88.398	67.233	0	0.816	34	32	2	306	26.8427	42.66	26.7774	5	0	0	2	1	1	0	1			486	57.6389	33.3333	9.0278	0
4jxh	1	41361	0	XRay		C14H15NO3S	Cc1cc(O)cc(C)c1NS(=O)(=O)c2ccccc2	InChI=1S/C14H15NO3S/c1-10-8-12(16)9-11(2)14(10)15-19(17,18)13-6-4-3-5-7-13/h3-9,15-16H,1-2H3	277.339	74.78	3	2	3	2	0	3.048	-3.711	19	20	0	0	2	WILD_TYPE	18.764	56.941	2	1.031	19	17	0	171	28.0936	9.40232	54.5519	7	0	0	1	2	0	0	0			307.125	68.1319	17.5824	14.2857	0
2zv9	1	39756	0	XRay		C15H16ClN5	CC(C)(C)n1nc(c2ccc(Cl)cc2)c3c(N)ncnc13	InChI=1S/C15H16ClN5/c1-15(2,3)21-14-11(13(17)18-8-19-14)12(20-21)9-4-6-10(16)7-5-9/h4-8H,1-3H3,(H2,17,18,19)	301.774	69.62	4	1	2	3	0	3.435	-5.152	21	23	0	0	3	WILD_TYPE	8.857	64.407	0	1.145	30	30	0	270	19.7574	8.68824	-8.54214	11	0	0	1	1	0	0	0			408.375	64.4628	26.4463	9.0909	0
4b95	1	41152	0	XRay		C19H18Cl2N2O3	OC1CC(N(C1)C(=O)c2ccccc2Cl)C(=O)NCc3ccc(Cl)cc3	InChI=1S/C19H18Cl2N2O3/c20-13-7-5-12(6-8-13)10-22-18(25)17-9-14(24)11-23(17)19(26)15-3-1-2-4-16(15)21/h1-8,14,17,24H,9-11H2,(H,22,25)/t14-,17+/m1/s1	393.264	69.64	3	2	4	3	0	2.721	-5.291	26	28	0	0	2	WILD_TYPE	52.189	52.206	1	0.513	23	22	0	207	-6.11265	33.5632	1.85065	8	0	0	3	1	0	0	0			327.375	53.6082	28.866	17.5258	0
4do0	1	40948	0	XRay		C6H11N2O3	CN(C)NC(=O)CCC(=O)[O-]	InChI=1S/C6H12N2O3/c1-8(2)7-5(9)3-4-6(10)11/h3-4H2,1-2H3,(H,7,9)(H,10,11)/p-1	159.163	72.47	4	1	4	0	0	-2.541	-0.141	11	10	0	1	0	WILD_TYPE	42.195	66.374	0	1.033	27	26	1	243	-15.7213	-20.0275	25.1896	7	0	0	2	0	1	0	1			1444.5	43.2243	46.4953	10.2804	0
4lvb	1	41481	0	XRay		C12H14N2O2	CC(=O)Nc1ccc(NC(=O)C2CC2)cc1	InChI=1S/C12H14N2O2/c1-8(15)13-10-4-6-11(7-5-10)14-12(16)9-2-3-9/h4-7,9H,2-3H2,1H3,(H,13,15)(H,14,16)	218.252	58.2	2	2	3	2	0	0.828	-2.564	16	17	0	0	1	WILD_TYPE	11.687	59.816	3	0.909	31	28	0	279	14.5469	8.11781	0.131187	9	0	0	1	1	0	0	0			1329.75	37.8173	52.0305	10.1523	0
2ph8	1	39182	0	XRay		C24H34N3O4S	CC1CCc2cccc(CC(C)([NH3+])C(=O)OCc3cc(CC1)nc(c3)N(C)S(=O)(=O)C)c2	InChI=1S/C24H33N3O4S/c1-17-8-10-18-6-5-7-19(12-18)15-24(2,25)23(28)31-16-20-13-21(11-9-17)26-22(14-20)27(3)32(4,29)30/h5-7,12-14,17H,8-11,15-16,25H2,1-4H3/p+1/t17-,24-/m1/s1	460.609	112.58	5	1	2	3	0	2.723	-6.311	32	34	1	0	2	WILD_TYPE	23.441	70.655	2	0.694	40	38	0	360	30.0282	42.4072	1.37891	10	0	0	2	3	0	2	0			742.5	32.2727	61.3636	6.3636	0
3nh8	1	40343	0	XRay		C7H10Cl2NO3S	CC(=O)NC(CSC(Cl)CCl)C(=O)[O-]	InChI=1S/C7H11Cl2NO3S/c1-4(11)10-5(7(12)13)3-14-6(9)2-8/h5-6H,2-3H2,1H3,(H,10,11)(H,12,13)/p-1/t5-,6+/m0/s1	259.13	94.53	4	1	6	0	0	-0.55	-2.987	14	13	0	1	0	WILD_TYPE	38.816	67.8	0	0.35	28	27	1	252	-10.0264	-33.6705	-7.6155	7	0	0	2	0	1	0	1			556.875	52.1212	43.6364	4.2424	0
2wqo	1	40049	0	XRay		C21H19N2O5	COc1cc(cc(OC)c1OC)c2cnc(N)c(c2)c3ccc(cc3)C(=O)[O-]	InChI=1S/C21H20N2O5/c1-26-17-9-14(10-18(27-2)19(17)28-3)15-8-16(20(22)23-11-15)12-4-6-13(7-5-12)21(24)25/h4-11H,1-3H3,(H2,22,23)(H,24,25)/p-1	379.386	106.73	7	1	6	3	0	1.615	-5.462	28	30	0	1	3	WILD_TYPE	28.169	56.481	0	0.912	24	24	0	216	25.4847	-9.25804	18.7888	7	0	0	4	1	1	0	0			452.25	56.7164	31.3433	11.9403	0
3mhi	1	40276	0	XRay		C11H11N5O5S	NS(=O)(=O)c1ccc(CNC2=C(C(=O)NC=N2)[N+](=O)[O-])cc1	InChI=1S/C11H11N5O5S/c12-22(20,21)8-3-1-7(2-4-8)5-13-10-9(16(18)19)11(17)15-6-14-10/h1-4,6H,5H2,(H2,12,20,21)(H2,13,14,15,17)	325.301	167.84	7	3	5	2	0	-0.583	-3.955	22	23	1	1	1	WILD_TYPE	8.011	56.019	2	0.304	26	23	1	234	-3.12041	5.03309	14.5301	3	0	0	1	1	0	0	1			293.625	41.3793	49.4253	9.1954	0
3fmk	1	39804	0	XRay		C18H16F2N8O2	CC(Cn1ncnn1)Nc2ncc3C=C(Oc4ccc(F)cc4F)C(=O)N(C)c3n2	InChI=1S/C18H16F2N8O2/c1-10(8-28-23-9-22-26-28)24-18-21-7-11-5-15(17(29)27(2)16(11)25-18)30-14-4-3-12(19)6-13(14)20/h3-7,9-10H,8H2,1-2H3,(H,21,24,25)/t10-/m0/s1	414.369	110.95	8	1	6	4	0	2.305	-4.319	30	33	0	0	3	WILD_TYPE	22.177	67.553	1	1.44	41	40	0	369	21.6769	10.6621	31.3085	10	0	0	2	1	0	0	0			475.875	60.2837	28.3688	11.3475	0
4cid	1	41614	0	XRay		C10H13N6O12P3	Nc1ncnc2c1ncn2C3OC(COP(=O)([O-])OP(=O)([O-])NP(=O)([O-])[O-])C(O)C3O	InChI=1S/C10H17N6O12P3/c11-8-5-9(13-2-12-8)16(3-14-5)10-7(18)6(17)4(27-10)1-26-31(24,25)28-30(22,23)15-29(19,20)21/h2-4,6-7,10,17-18H,1H2,(H,24,25)(H2,11,12,13)(H4,15,19,20,21,22,23)/p-4/t4-,6-,7-,10-/m1/s1	502.164	322.68	16	4	8	3	2	-8.266	1.663	31	33	0	4	2	WILD_TYPE	78.338	72.436	0	0.099	36	35	1	324	10.0219	-58.3752	-4.86552	3	1	0	8	0	1	0	1			388.125	52.1739	42.6087	5.2174	0
4hxr	1	41225	0	XRay		C13H10N2O3S3	O=C1NC(=CS1)c2cccc(NS(=O)(=O)c3cccs3)c2	InChI=1S/C13H10N2O3S3/c16-13-14-11(8-20-13)9-3-1-4-10(7-9)15-21(17,18)12-5-2-6-19-12/h1-8,15H,(H,14,16)	338.425	137.19	4	2	4	3	0	1.818	-3.913	21	23	0	0	2	WILD_TYPE	9.16	51.794	1	1.447	22	21	0	198	-8.29643	6.88348	-1.19943	6	0	0	1	0	0	0	0			556.875	65.4545	25.4545	9.0909	0
4bbx	2	41180	0	XRay		C18H24N6O2	COC(C)Cn1cc(cn1)c2c(C)nc3c(nccn23)N4CCOCC4	InChI=1S/C18H24N6O2/c1-13(25-3)11-23-12-15(10-20-23)16-14(2)21-18-17(19-4-5-24(16)18)22-6-8-26-9-7-22/h4-5,10,12-13H,6-9,11H2,1-3H3/t13-/m0/s1	356.422	69.71	6	0	5	4	0	0.934	-2.638	26	29	0	0	3	WILD_TYPE	48.231	45.911	2	1.127	27	25	0	243	-16.4927	-38.045	20.9413	10	1	0	0	0	0	0	0			695.25	57.767	33.4951	8.7379	0
2j8z	1	39021	0	XRay		C21H25N7O17P3	NC(=O)c1ccc[n+](c1)C2OC(COP(=O)([O-])OP(=O)([O-])OCC3OC(C(OP(=O)([O-])[O-])C3O)n4cnc5c(N)ncnc45)C(O)C2O	InChI=1S/C21H28N7O17P3/c22-17-12-19(25-7-24-17)28(8-26-12)21-16(44-46(33,34)35)14(30)11(43-21)6-41-48(38,39)45-47(36,37)40-5-10-13(29)15(31)20(42-10)27-3-1-2-9(4-27)18(23)32/h1-4,7-8,10-11,13-16,20-21,29-31H,5-6H2,(H7-,22,23,24,25,32,33,34,35,36,37,38,39)/p-3/t10-,11-,13-,14-,15-,16-,20-,21-/m1/s1	740.381	405.54	21	5	13	5	2	-8.247	0.518	48	52	1	4	3	WILD_TYPE	65.845	69.515	1	1.027	53	52	0	477	23.8473	28.78	-19.652	10	0	0	6	0	2	0	0			756	52.6786	42.8571	4.4643	0
2bx8	3	38558	0	XRay		C16H18N4O2	CN(C)C1=[NH+]c2ccc(C)cc2N3N1C(=O)[C-](CC=C)C3=O	InChI=1S/C16H17N4O2/c1-5-6-11-14(21)19-13-9-10(2)7-8-12(13)17-16(18(3)4)20(19)15(11)22/h5,7-9H,1,6H2,2-4H3/q-1/p+1	298.34	64.72	2	1	3	3	0	2.05	-1.401	22	24	1	1	1	WILD_TYPE	62.281	49.925	0	0.856	26	26	0	234	42.1643	36.5705	51.9351	7	0	0	1	0	0	0	0			766.125	59.4714	35.2423	5.2863	0
3myq	1	40309	0	XRay		C18H13ClN4O3S2	NS(=O)(=O)c1cc(ccc1Cl)C(=O)CSc2nc3cnc4ccccc4c3[nH]2	InChI=1S/C18H13ClN4O3S2/c19-12-6-5-10(7-16(12)28(20,25)26)15(24)9-27-18-22-14-8-21-13-4-2-1-3-11(13)17(14)23-18/h1-8H,9H2,(H,22,23)(H2,20,25,26)	432.904	152.47	6	2	5	4	0	3.24	-6.13	28	31	0	0	4	WILD_TYPE	11.015	55.66	1	0.553	34	32	1	306	-3.08943	4.61536	13.4941	8	0	0	3	1	0	0	1			290.25	50	41.8605	8.1395	0
4fcb	1	41053	0	XRay		C25H24N4O	CCCc1nc(C)c2c(C)nc3cc(OCc4ccc5ccccc5n4)ccc3n12	InChI=1S/C25H24N4O/c1-4-7-24-27-17(3)25-16(2)26-22-14-20(12-13-23(22)29(24)25)30-15-19-11-10-18-8-5-6-9-21(18)28-19/h5-6,8-14H,4,7,15H2,1-3H3	396.484	52.31	4	0	5	5	1	5.124	-7.573	30	34	0	0	5	WILD_TYPE	45.175	53.46	1	1.039	36	35	0	324	20.9168	-14.4197	-37.5068	11	1	0	2	0	0	0	0			715.5	55.1887	29.717	15.0943	0
2bxa	1	38559	0	XRay		C12H14O5	CCCc1oc(CCC(=O)[O-])c(C(=O)[O-])c1C	InChI=1S/C12H16O5/c1-3-4-8-7(2)11(12(15)16)9(17-8)5-6-10(13)14/h3-6H2,1-2H3,(H,13,14)(H,15,16)/p-2	238.237	93.4	4	0	6	1	0	-0.639	-2.994	17	17	0	2	1	WILD_TYPE	48.911	64.938	0	0.641	24	24	0	216	4.83206	-11.0566	7.17753	7	0	0	5	0	3	0	0			509.625	59.6026	35.7616	4.6358	0
3t3r	2	40749	0	XRay		C11H16N2O2	CCC1C(Cc2cncn2C)COC1=O	InChI=1S/C11H16N2O2/c1-3-10-8(6-15-11(10)14)4-9-5-12-7-13(9)2/h5,7-8,10H,3-4,6H2,1-2H3/t8-,10-/m0/s1	208.257	44.12	3	0	3	2	0	0.965	-2.27	15	16	0	0	1	WILD_TYPE	21.411	83.723	0	1.592	21	20	1	189	-22.2707	31.9061	-7.891	9	0	0	1	0	0	0	1			1032.75	61.1111	33.3333	5.5556	0
2xkd	1	40366	0	XRay		C20H18N3O5	COc1cc(cc(OC)c1OC)c2cnc(N)c(n2)c3ccc(cc3)C(=O)[O-]	InChI=1S/C20H19N3O5/c1-26-15-8-13(9-16(27-2)18(15)28-3)14-10-22-19(21)17(23-14)11-4-6-12(7-5-11)20(24)25/h4-10H,1-3H3,(H2,21,22)(H,24,25)/p-1	380.374	119.62	8	1	6	3	0	1.321	-4.866	28	30	0	1	3	WILD_TYPE	33.478	59.952	0	0.893	27	27	0	243	25.5887	-8.64425	18.8938	7	0	0	4	1	1	0	0			378	61.6071	33.0357	5.3571	0
2wmt	1	39997	0	XRay		C9H10N2OS2	CSc1nc(O)c(Cc2cccs2)[nH]1	InChI=1S/C9H10N2OS2/c1-13-9-10-7(8(12)11-9)5-6-3-2-4-14-6/h2-4,12H,5H2,1H3,(H,10,11)	226.319	102.44	3	2	3	2	0	2.895	-2.901	14	15	0	0	2	WILD_TYPE	51.361	60.656	1	0.905	23	22	0	207	13.0619	-1.06864	7.34071	6	0	0	1	1	0	0	0			455.625	49.6296	38.5185	11.8519	0
4ftc	1	41087	0	XRay		C15H11N7O	O=C(Nc1cnc(cn1)C#N)Nc2cc([nH]n2)c3ccccc3	InChI=1S/C15H11N7O/c16-7-11-8-18-14(9-17-11)20-15(23)19-13-6-12(21-22-13)10-4-2-1-3-5-10/h1-6,8-9H,(H3,18,19,20,21,22,23)	305.294	119.38	5	3	3	3	0	1.861	-3.769	23	25	0	0	3	WILD_TYPE	37.177	57.94	1	1.274	28	27	0	252	17.3843	-4.05083	9.91604	1	0	0	2	1	0	0	0			442.125	63.3588	30.5344	6.1069	0
4bek	1	41344	0	XRay		C12H17N2OS	COc1ccc(cc1)C2(C)CCSC(=[NH+]2)N	InChI=1S/C12H16N2OS/c1-12(7-8-16-11(13)14-12)9-3-5-10(15-2)6-4-9/h3-6H,7-8H2,1-2H3,(H2,13,14)/p+1/t12-/m0/s1	237.341	74.52	2	2	2	2	0	2.207	-2.33	16	17	1	0	1	WILD_TYPE	45.753	51.31	2	0.469	24	22	0	216	-18.2166	40.2643	91.1247	6	0	0	0	2	0	0	0			698.625	30.9179	47.343	21.7391	0
3wix	4	41543	0	XRay		C28H20N2O5	[O-]C(=O)c1ccc(cc1)c2cccc3c(CCCOc4cccc5ccccc45)c(nn23)C(=O)[O-]	InChI=1S/C28H22N2O5/c31-27(32)20-15-13-19(14-16-20)23-10-4-11-24-22(26(28(33)34)29-30(23)24)9-5-17-35-25-12-3-7-18-6-1-2-8-21(18)25/h1-4,6-8,10-16H,5,9,17H2,(H,31,32)(H,33,34)/p-2	464.469	106.79	6	0	8	5	0	2.998	-7.692	35	39	0	2	5	WILD_TYPE	33.705	77.238	2	1.209	38	36	0	342	-23.7653	18.4257	-2.9408	16	0	0	5	0	2	0	0			843.75	61.2	33.6	5.2	0
2bxi	1	38559	0	XRay		C16H18N4O2	CN(C)C1=[NH+]c2ccc(C)cc2N3N1C(=O)[C-](CC=C)C3=O	InChI=1S/C16H17N4O2/c1-5-6-11-14(21)19-13-9-10(2)7-8-12(13)17-16(18(3)4)20(19)15(11)22/h5,7-9H,1,6H2,2-4H3/q-1/p+1	298.34	64.72	2	1	3	3	0	2.05	-1.401	22	24	1	1	1	WILD_TYPE	50.818	48.371	0	0.268	26	26	0	234	32.5892	14.8661	10.2177	9	0	0	1	0	0	0	0			2322	60.1744	35.7558	4.0698	0
2q2y	4	39231	0	XRay		C10H12N5O10P2	Nc1ncnc2c1ncn2C3OC(COP(=O)([O-])OP(=O)([O-])[O-])C(O)C3O	InChI=1S/C10H15N5O10P2/c11-8-5-9(13-2-12-8)15(3-14-5)10-7(17)6(16)4(24-10)1-23-27(21,22)25-26(18,19)20/h2-4,6-7,10,16-17H,1H2,(H,21,22)(H2,11,12,13)(H2,18,19,20)/p-3/t4-,6-,7-,10-/m1/s1	424.177	260.7	14	3	6	3	1	-5.89	0.963	27	29	0	3	2	WILD_TYPE	36.751	51.773	0	0.301	28	27	1	252	47.1523	5.68133	56.0329	1	1	0	3	1	1	0	1			344.25	56.8627	31.3725	11.7647	0
4acd	2	40892	0	XRay		C21H24N7O3S	C[NH+]1CCN(CC1)S(=O)(=O)c2ccc(cc2)c3cnc(N)c(n3)C(=O)Nc4cccnc4	InChI=1S/C21H23N7O3S/c1-27-9-11-28(12-10-27)32(30,31)17-6-4-15(5-7-17)18-14-24-20(22)19(26-18)21(29)25-16-3-2-8-23-13-16/h2-8,13-14H,9-12H2,1H3,(H2,22,24)(H,25,29)/p+1	454.525	143.98	7	3	5	4	0	-1.156	-4.802	32	35	1	0	3	WILD_TYPE	58.03	60.444	1	0.748	29	28	0	261	40.2442	4.9815	34.3612	5	0	0	2	1	0	0	0			671.625	46.2312	38.191	15.5779	0
1ove	1	37706	0	XRay		C26H23Cl2F2N2O	Fc1ccc(c(F)c1)c2cc(cc3N(C(=O)CCc23)c4c(Cl)cccc4Cl)C5CC[NH2+]CC5	InChI=1S/C26H22Cl2F2N2O/c27-21-2-1-3-22(28)26(21)32-24-13-16(15-8-10-31-11-9-15)12-20(19(24)6-7-25(32)33)18-5-4-17(29)14-23(18)30/h1-5,12-15,31H,6-11H2/p+1	488.376	36.92	1	1	3	5	1	5.241	-9.089	33	37	1	0	3	WILD_TYPE	28.52	66.87	0	1.269	35	35	0	315	21.7188	12.4286	31.2526	16	0	0	2	0	0	1	0			502.875	62.4161	31.5436	6.0403	0
4m10	2	41488	0	XRay		C14H13N3O5S	CN1C(=C(O)c2ccccc2S1(=O)=O)C(=O)Nc3cc(C)on3	InChI=1S/C14H13N3O5S/c1-8-7-11(16-22-8)15-14(19)12-13(18)9-5-3-4-6-10(9)23(20,21)17(12)2/h3-7,18H,1-2H3,(H,15,16,19)	335.335	121.12	5	2	2	3	0	0.251	-3.257	23	25	0	0	2	WILD_TYPE	27.707	70.489	1	1.785	32	31	0	288	130.862	52.9961	72.4693	13	0	0	1	1	0	0	0			803.25	68.4874	24.3697	7.1429	0
3rm7	1	40653	0	XRay		C14H13N3O4	NC(=O)c1cc(ccc1NCc2ccc(O)cc2)[N+](=O)[O-]	InChI=1S/C14H13N3O4/c15-14(19)12-7-10(17(20)21)3-6-13(12)16-8-9-1-4-11(18)5-2-9/h1-7,16,18H,8H2,(H2,15,19)	287.271	121.17	5	3	5	2	0	1.876	-3.861	21	22	1	1	2	WILD_TYPE	32.3	52.455	0	0.657	27	27	0	243	-65.1587	-46.2816	-47.1382	4	0	0	2	2	1	0	0			658.125	42.5641	47.1795	10.2564	0
5fit	1	35698	0	XRay		C11H14N5O9P2	Nc1ncnc2c1ncn2C3OC(COP(=O)([O-])CP(=O)([O-])[O-])C(O)C3O	InChI=1S/C11H17N5O9P2/c12-9-6-10(14-2-13-9)16(3-15-6)11-8(18)7(17)5(25-11)1-24-27(22,23)4-26(19,20)21/h2-3,5,7-8,11,17-18H,1,4H2,(H,22,23)(H2,12,13,14)(H2,19,20,21)/p-3/t5-,7-,8-,11-/m1/s1	422.204	251.48	13	3	6	3	1	-6.5	1.255	27	29	0	3	2	WILD_TYPE	30.645	58.163	0	0.69	27	27	0	243	8.31248	21.6181	24.7723	3	0	0	6	0	0	0	0			442.125	51.9084	27.4809	20.6107	0
2wqe	1	40045	0	XRay		C10H12N5O10P2	Nc1ncnc2c1ncn2C3OC(COP(=O)([O-])OP(=O)([O-])[O-])C(O)C3O	InChI=1S/C10H15N5O10P2/c11-8-5-9(13-2-12-8)15(3-14-5)10-7(17)6(16)4(24-10)1-23-27(21,22)25-26(18,19)20/h2-4,6-7,10,16-17H,1H2,(H,21,22)(H2,11,12,13)(H2,18,19,20)/p-3/t4-,6-,7-,10-/m1/s1	424.177	260.7	14	3	6	3	1	-5.89	0.963	27	29	0	3	2	WILD_TYPE	37.989	50.977	0	0.965	26	26	0	234	-22.1519	13.0994	-6.25081	4	0	0	3	1	1	0	0			718.875	54.9296	36.1502	8.9202	0
2yi5	1	40673	0	XRay		C16H13ClN2O4S	COc1ccc(cc1OC)c2snnc2c3cc(Cl)c(O)cc3O	InChI=1S/C16H13ClN2O4S/c1-22-13-4-3-8(5-14(13)23-2)16-15(18-19-24-16)9-6-10(17)12(21)7-11(9)20/h3-7,20-21H,1-2H3	364.803	112.94	6	2	4	3	0	4.279	-4.713	24	26	0	0	3	WILD_TYPE	35.851	54.648	1	0.868	29	28	0	261	0.611833	35.0018	3.82958	9	0	0	1	1	0	0	0			405	47.5	40	12.5	0
4lay	1	41445	0	XRay		C32H40NO9	CCC(C)(C)C(=O)C(=O)N1CCCCC1C(=O)OC(CCc2ccc(OC)c(OC)c2)c3cccc(OCC(=O)[O-])c3	InChI=1S/C32H41NO9/c1-6-32(2,3)29(36)30(37)33-17-8-7-12-24(33)31(38)42-25(22-10-9-11-23(19-22)41-20-28(34)35)15-13-21-14-16-26(39-4)27(18-21)40-5/h9-11,14,16,18-19,24-25H,6-8,12-13,15,17,20H2,1-5H3,(H,34,35)/p-1/t24-,25+/m0/s1	582.661	131.5	9	0	15	3	1	4.149	-7.372	42	44	0	1	2	WILD_TYPE	19.876	45.565	0	0.682	26	26	0	234	18.823	-13.6126	15.4215	11	0	0	2	0	0	0	0			256.5	53.9474	35.5263	10.5263	0
4drp	1	40956	0	XRay		C35H44NO10	CCC1CCCCC1(O)C(=O)C(=O)N2CCCCC2C(=O)OC(CCc3ccc(OC)c(OC)c3)c4cccc(OCC(=O)[O-])c4	InChI=1S/C35H45NO10/c1-4-25-11-5-7-18-35(25,42)32(39)33(40)36-19-8-6-13-27(36)34(41)46-28(24-10-9-12-26(21-24)45-22-31(37)38)16-14-23-15-17-29(43-2)30(20-23)44-3/h9-10,12,15,17,20-21,25,27-28,42H,4-8,11,13-14,16,18-19,22H2,1-3H3,(H,37,38)/p-1/t25-,27-,28+,35+/m0/s1	638.725	151.72	10	1	15	4	2	4.178	-7.292	46	49	0	1	2	WILD_TYPE	17.572	43.978	0	0.758	25	25	0	225	1.14335	2.88385	11.0588	11	0	0	3	0	0	0	0			263.25	57.6923	33.3333	8.9744	0
4to1	6	41795	0	XRay		C9H12N3O13P3	NC1=NC(=O)N(C=C1)C2CC(O)C(COP(=O)([O-])OP(=O)([O-])OP(=O)([O-])[O-])O2	InChI=1S/C9H16N3O13P3/c10-7-1-2-12(9(14)11-7)8-3-5(13)6(23-8)4-22-27(18,19)25-28(20,21)24-26(15,16)17/h1-2,5-6,8,13H,3-4H2,(H,18,19)(H,20,21)(H2,10,11,14)(H2,15,16,17)/p-4/t5-,6+,8+/m0/s1	463.125	288.71	15	2	8	2	1	-7.4	1.67	28	29	0	4	0	WILD_TYPE	46.758	62.984	2	0.482	32	30	0	288	-31.5947	-13.4874	84.4696	3	0	0	10	1	2	0	0			924.75	35.4015	55.8394	8.7591	0
4zhi	2	42118	0	XRay		C10H12N5O10P2	Nc1ncnc2c1ncn2C3OC(COP(=O)([O-])OP(=O)([O-])[O-])C(O)C3O	InChI=1S/C10H15N5O10P2/c11-8-5-9(13-2-12-8)15(3-14-5)10-7(17)6(16)4(24-10)1-23-27(21,22)25-26(18,19)20/h2-4,6-7,10,16-17H,1H2,(H,21,22)(H2,11,12,13)(H2,18,19,20)/p-3/t4-,6-,7-,10-/m1/s1	424.177	260.7	14	3	6	3	1	-5.89	0.963	27	29	0	3	2	WILD_TYPE	37.014	41.284	2	1.122	25	23	0	225	16.3646	-7.88715	9.545	1	1	0	3	1	0	0	0			607.5	54.4444	25	20.5556	0
4bde	1	41187	0	XRay		C9H9N3	Cc1ccc2ncnc(N)c2c1	InChI=1S/C9H9N3/c1-6-2-3-8-7(4-6)9(10)12-5-11-8/h2-5H,1H3,(H2,10,11,12)	159.188	51.8	3	1	0	2	0	1.666	-2.365	12	13	0	0	2	WILD_TYPE	54.106	64.886	0	1.271	19	19	0	171	-37.3518	33.8265	7.10567	6	0	0	1	1	0	0	0			384.75	64.9123	26.3158	8.7719	0
3mho	1	40276	0	XRay		C12H11ClN4O3S2	CSc1nc(Cl)c(C=O)c(Nc2ccc(cc2)S(=O)(=O)N)n1	InChI=1S/C12H11ClN4O3S2/c1-21-12-16-10(13)9(6-18)11(17-12)15-7-2-4-8(5-3-7)22(14,19)20/h2-6H,1H3,(H2,14,19,20)(H,15,16,17)	358.824	148.72	7	2	5	2	0	2.541	-4.148	22	23	0	0	2	WILD_TYPE	7.541	62.859	0	0.221	30	28	2	261	-3.09191	4.04368	14.2335	5	0	0	1	1	0	0	1			297	44.3182	46.5909	9.0909	0
3l08	1	40156	0	XRay		C25H17F2N5O3S	COc1ncc(cc1NS(=O)(=O)c2ccc(F)cc2F)c3ccc4nccc(c5ccnnc5)c4c3	InChI=1S/C25H17F2N5O3S/c1-35-25-23(32-36(33,34)24-5-3-18(26)12-21(24)27)11-17(13-29-25)15-2-4-22-20(10-15)19(7-8-28-22)16-6-9-30-31-14-16/h2-14,32H,1H3	505.496	115.33	7	1	6	5	1	3.705	-7.988	36	40	0	0	5	WILD_TYPE	66.569	64.583	0	1.035	36	36	0	324	24.923	15.6181	21.3066	10	0	0	1	0	0	0	0			786.375	54.5064	34.3348	11.1588	0
2ow9	1	39128	0	XRay		C21H16N2O4S	O=C(OCc1ccccc1)C2=CN3C(=CC(=O)N(Cc4ccccc4)C3=O)S2	InChI=1S/C21H16N2O4S/c24-18-11-19-23(21(26)22(18)12-15-7-3-1-4-8-15)13-17(28-19)20(25)27-14-16-9-5-2-6-10-16/h1-11,13H,12,14H2	392.428	92.22	5	0	6	4	0	3.096	-4.57	28	31	0	0	2	WILD_TYPE	14.846	72.784	0	0.921	32	31	1	288	52.703	9.86407	10.668	9	1	0	3	0	0	0	0			610.875	46.4088	49.1713	4.4199	0
2xhr	1	40350	0	XRay		C16H18Cl3N4O2	Nc1nc(Cl)cc(n1)c2cc(OCC[NH+]3CCOCC3)c(Cl)cc2Cl	InChI=1S/C16H17Cl3N4O2/c17-11-8-12(18)14(25-6-3-23-1-4-24-5-2-23)7-10(11)13-9-15(19)22-16(20)21-13/h7-9H,1-6H2,(H2,20,21,22)/p+1	404.699	74.7	5	2	5	3	0	2.224	-6.379	25	27	1	0	2	WILD_TYPE	46.186	63.645	2	0.646	32	30	0	288	2.14744	9.73496	25.0869	12	0	0	2	1	0	0	0			546.75	39.5062	51.2346	9.2593	0
4dro	1	40956	0	XRay		C35H44NO10	CCC1CCCCC1(O)C(=O)C(=O)N2CCCCC2C(=O)OC(CCc3ccc(OC)c(OC)c3)c4cccc(OCC(=O)[O-])c4	InChI=1S/C35H45NO10/c1-4-25-11-5-7-18-35(25,42)32(39)33(40)36-19-8-6-13-27(36)34(41)46-28(24-10-9-12-26(21-24)45-22-31(37)38)16-14-23-15-17-29(43-2)30(20-23)44-3/h9-10,12,15,17,20-21,25,27-28,42H,4-8,11,13-14,16,18-19,22H2,1-3H3,(H,37,38)/p-1/t25-,27-,28+,35+/m0/s1	638.725	151.72	10	1	15	4	2	4.178	-7.292	46	49	0	1	2	WILD_TYPE	7.766	47.013	0	0.697	27	27	0	243	32.1168	13.0086	-19.6682	11	0	0	3	0	0	0	0			259.875	44.1558	45.4545	10.3896	0
2r3g	1	39323	0	XRay		C18H14FN5	Fc1ccccc1c2cn3ccnc3c(NCc4cccnc4)n2	InChI=1S/C18H14FN5/c19-15-6-2-1-5-14(15)16-12-24-9-8-21-18(24)17(23-16)22-11-13-4-3-7-20-10-13/h1-10,12H,11H2,(H,22,23)	319.336	55.11	4	1	4	4	0	2.352	-4.503	24	27	0	0	4	WILD_TYPE	23.603	66.828	1	0.339	28	27	0	252	1.61546	27.0336	8.23142	10	0	0	2	0	0	0	0			529.875	39.4904	55.414	5.0955	0
4i10	1	41232	0	XRay		C26H25ClN5O	CC1(C)Cc2cc(Cl)ccc2C(=[NH+]1)NC(Cc3ccccc3)C4=NC(=O)c5cnccc5N4	InChI=1S/C26H24ClN5O/c1-26(2)14-17-13-18(27)8-9-19(17)23(32-26)30-22(12-16-6-4-3-5-7-16)24-29-21-10-11-28-15-20(21)25(33)31-24/h3-11,13,15,22H,12,14H2,1-2H3,(H,30,32)(H,29,31,33)/p+1/t22-/m0/s1	458.963	80.34	4	3	5	5	0	3.921	-6.989	33	37	1	0	3	WILD_TYPE	17.964	60.504	2	0.691	35	33	0	315	10.7738	-17.8689	7.29688	8	0	0	2	0	0	0	0			810	37.0833	49.1667	13.75	0
2r3l	1	39323	0	XRay		C18H15BrN5	Brc1c[nH+]c2c(NCc3cncnc3)cc(cn12)c4ccccc4	InChI=1S/C18H14BrN5/c19-17-10-23-18-16(22-9-13-7-20-12-21-8-13)6-15(11-24(17)18)14-4-2-1-3-5-14/h1-8,10-12,22H,9H2/p+1	381.249	56.36	3	2	4	4	0	3.1	-5.473	24	27	1	0	4	WILD_TYPE	35.705	54.75	0	0.692	29	29	0	261	1.73487	28.9662	8.94375	7	0	0	1	1	0	0	0			536.625	45.9119	45.9119	8.1761	0
5d3f	1	42222	0	XRay		C36H56O12	COCC1CCC2C(C)C(O)C(OC3OC(COC(C)(C)C=C)C(O)C(OC(=O)C)C3O)C4=C(CC(O)C4(C)\C=C\1/2)C(C)COC(=O)C	InChI=1S/C36H56O12/c1-10-35(6,7)45-17-26-30(41)33(46-21(5)38)31(42)34(47-26)48-32-28-24(18(2)15-44-20(4)37)13-27(39)36(28,8)14-25-22(16-43-9)11-12-23(25)19(3)29(32)40/h10,14,18-19,22-23,26-27,29-34,39-42H,1,11-13,15-17H2,2-9H3/b25-14-/t18-,19-,22-,23+,26-,27+,29-,30-,31-,32-,33+,34-,36+/m1/s1	680.823	170.43	12	4	14	4	2	1.798	-5.964	48	51	0	0	0	WILD_TYPE	55.541	47.42	0	0.817	33	33	0	297	6.32123	-14.411	21.6166	14	0	0	1	1	0	0	0			675	52.5	35.5	12	0
4ikr	1	41271	0	XRay		C16H21ClN5O	Cc1nc(nc(N2CC[NH+](CCO)CC2)c1Cl)c3ccccn3	InChI=1S/C16H20ClN5O/c1-12-14(17)16(22-8-6-21(7-9-22)10-11-23)20-15(19-12)13-4-2-3-5-18-13/h2-5,23H,6-11H2,1H3/p+1	334.824	66.58	5	2	4	3	0	0.454	-4.042	23	25	1	0	2	WILD_TYPE	18.984	44.067	0	0.488	23	23	0	207	-2.29361	-6.82461	15.792	7	1	0	0	0	0	0	0			344.25	51.9608	40.1961	7.8431	0
2ktd	1	40205	0	NMR		C21H33O4	CCCCCC(O)\C=C\C1C(C\C=C/CCCC(=O)[O-])C2COC1C2	InChI=1S/C21H34O4/c1-2-3-6-9-17(22)12-13-19-18(16-14-20(19)25-15-16)10-7-4-5-8-11-21(23)24/h4,7,12-13,16-20,22H,2-3,5-6,8-11,14-15H2,1H3,(H,23,24)/p-1/b7-4-,13-12+/t16-,17+,18+,19-,20-/m1/s1	349.484	69.59	4	1	12	2	0	2.662	-5.814	25	26	0	1	0	WILD_TYPE	0	45.415	0	1.477	36	36	0	324	-5.17088	2.89008	-4.29296	10	0	0	0	1	0	0	0			1059.75	54.1401	32.4841	13.3758	0
2w4k	1	39779	0	XRay		C10H12N5O10P2	Nc1ncnc2c1ncn2C3OC(COP(=O)([O-])OP(=O)([O-])[O-])C(O)C3O	InChI=1S/C10H15N5O10P2/c11-8-5-9(13-2-12-8)15(3-14-5)10-7(17)6(16)4(24-10)1-23-27(21,22)25-26(18,19)20/h2-4,6-7,10,16-17H,1H2,(H,21,22)(H2,11,12,13)(H2,18,19,20)/p-3/t4-,6-,7-,10-/m1/s1	424.177	260.7	14	3	6	3	1	-5.89	0.963	27	29	0	3	2	WILD_TYPE	20.866	64.024	2	0.907	34	31	1	306	-11.5278	11.425	-16.4982	3	0	0	2	2	1	0	1			344.25	61.7647	32.3529	5.8824	0
2pow	1	39199	0	XRay		C7H8F3N3O4S2	Nc1cc(c(cc1S(=O)(=O)N)S(=O)(=O)N)C(F)(F)F	InChI=1S/C7H8F3N3O4S2/c8-7(9,10)3-1-4(11)6(19(13,16)17)2-5(3)18(12,14)15/h1-2H,11H2,(H2,12,14,15)(H2,13,16,17)	319.281	163.09	5	3	3	1	0	-0.564	-2.985	19	19	0	0	1	WILD_TYPE	9.99	67.963	1	0.568	30	28	1	270	-4.95974	3.07832	14.5825	4	0	0	3	2	0	0	1			313.875	51.6129	38.7097	9.6774	0
1zkn	1	38475	0	XRay		C10H14N4O2	CC(C)CN1C(=O)N(C)C(=O)c2nc[nH]c12	InChI=1S/C10H14N4O2/c1-6(2)4-14-8-7(11-5-12-8)9(15)13(3)10(14)16/h5-6H,4H2,1-3H3,(H,11,12)	222.244	69.3	3	1	2	2	0	0.608	-0.77	16	17	0	0	1	WILD_TYPE	27.188	40.623	1	0.968	19	18	0	171	21.4886	-5.89281	30.2829	3	0	0	1	0	0	0	0			742.5	54.0909	28.6364	17.2727	0
2opb	1	39110	0	XRay		C14H20FN2O2S2	FCC1Cc2ccc(cc2C[NH2+]1)S(=O)(=O)N3CCSCC3	InChI=1S/C14H19FN2O2S2/c15-9-13-7-11-1-2-14(8-12(11)10-16-13)21(18,19)17-3-5-20-6-4-17/h1-2,8,13,16H,3-7,9-10H2/p+1/t13-/m1/s1	331.449	87.67	3	1	3	3	0	0.19	-3.427	21	23	1	0	1	WILD_TYPE	67.118	80.279	0	1.177	34	33	1	306	28.4166	44.7277	16.112	13	1	0	0	1	0	2	0			300.375	73.0337	26.9663	0	0
4aa4	1	40877	0	XRay		C25H26N5O3	C[NH+]1CCN(CC1)c2ccc3N=CN(C(=O)c3c2)c4cc(NC(=O)c5cocc5)ccc4C	InChI=1S/C25H25N5O3/c1-17-3-4-19(27-24(31)18-7-12-33-15-18)13-23(17)30-16-26-22-6-5-20(14-21(22)25(30)32)29-10-8-28(2)9-11-29/h3-7,12-16H,8-11H2,1-2H3,(H,27,31)/p+1	444.506	82.59	4	2	4	5	0	1.466	-6.101	33	37	1	0	3	WILD_TYPE	32.552	63.099	2	1.007	37	35	0	333	-2.64964	2.36161	19.9022	9	0	0	3	1	0	0	0			664.875	44.1624	48.2234	7.6142	0
2r3j	1	39323	0	XRay		C18H14BrN5	Brc1cnn2c(NCc3cccnc3)cc(nc12)c4ccccc4	InChI=1S/C18H14BrN5/c19-15-12-22-24-17(21-11-13-5-4-8-20-10-13)9-16(23-18(15)24)14-6-2-1-3-7-14/h1-10,12,21H,11H2	380.241	55.11	4	1	4	4	0	3.579	-5.67	24	27	0	0	4	WILD_TYPE	30.297	57.707	0	0.723	30	30	0	270	1.67446	28.631	8.5675	7	0	0	1	1	0	0	0			762.75	46.0177	49.115	4.8673	0
3zxz	1	40771	0	XRay		C19H16N8O	OCCn1cc(cn1)c2cnc3nnn(Cc4ccc5ncccc5c4)c3n2	InChI=1S/C19H16N8O/c28-7-6-26-12-15(9-22-26)17-10-21-18-19(23-17)27(25-24-18)11-13-3-4-16-14(8-13)2-1-5-20-16/h1-5,8-10,12,28H,6-7,11H2	372.383	107.43	7	1	5	5	0	1.561	-4.986	28	32	0	0	5	WILD_TYPE	22.652	69.968	4	0.846	36	32	0	324	19.7747	83.5057	4.43193	8	1	0	3	0	0	0	0			401.625	50.4202	47.8992	1.6807	0
1xr1	1	38273	0	XRay		C10H13N6O12P3	Nc1ncnc2c1ncn2C3OC(COP(=O)([O-])OP(=O)([O-])NP(=O)([O-])[O-])C(O)C3O	InChI=1S/C10H17N6O12P3/c11-8-5-9(13-2-12-8)16(3-14-5)10-7(18)6(17)4(27-10)1-26-31(24,25)28-30(22,23)15-29(19,20)21/h2-4,6-7,10,17-18H,1H2,(H,24,25)(H2,11,12,13)(H4,15,19,20,21,22,23)/p-4/t4-,6-,7-,10-/m1/s1	502.164	322.68	16	4	8	3	2	-8.266	1.663	31	33	0	4	2	WILD_TYPE	35.871	53.057	0	0.675	33	31	2	297	75.7387	32.7252	1.87861	3	0	0	1	1	1	0	2			938.25	42.0863	46.7626	11.1511	0
4i1r	1	41234	0	XRay		C21H27N2S2	CSc1ccc2Sc3ccccc3N(CCC4CCCC[NH+]4C)c2c1	InChI=1S/C21H26N2S2/c1-22-13-6-5-7-16(22)12-14-23-18-8-3-4-9-20(18)25-21-11-10-17(24-2)15-19(21)23/h3-4,8-11,15-16H,5-7,12-14H2,1-2H3/p+1/t16-/m0/s1	371.582	58.28	3	1	4	4	0	4.002	-7.352	25	28	1	0	2	WILD_TYPE	89.416	64.457	0	0.987	29	29	0	261	-28.1809	-15.2464	20.4019	13	0	0	0	1	0	1	0			327.375	65.9794	25.7732	8.2474	0
4r08	1	41850	0	XRay		C9H12N2O6	OCC1OC(C(O)C1O)N2C=CC(=O)NC2=O	InChI=1S/C9H12N2O6/c12-3-4-6(14)7(15)8(17-4)11-2-1-5(13)10-9(11)16/h1-2,4,6-8,12,14-15H,3H2,(H,10,13,16)/t4-,6-,7-,8-/m1/s1	244.201	119.33	6	4	2	2	0	-2.451	-0.152	17	18	0	0	0	WILD_TYPE	24.751	74.418	3	0.065	27	24	0	243	20.7437	21.0887	37.8291	5	0	0	3	2	0	0	0			374.625	57.6577	40.5405	1.8018	0
1q4l	1	37837	0	XRay		C17H9Cl2N2O4	[O-]C(=O)c1cc(NC2=C(C(=O)NC2=O)c3cccc(Cl)c3)ccc1Cl	InChI=1S/C17H10Cl2N2O4/c18-9-3-1-2-8(6-9)13-14(16(23)21-15(13)22)20-10-4-5-12(19)11(7-10)17(24)25/h1-7H,(H,24,25)(H2,20,21,22,23)/p-1	376.17	98.33	5	2	4	3	0	1.658	-5.653	25	27	0	1	2	WILD_TYPE	43.624	71.502	0	0.649	28	28	0	252	39.4392	6.67468	34.2042	7	0	0	3	1	1	0	0			438.75	50.7692	43.8462	5.3846	0
1x27	3	38462	0	XRay		C33H40N7O12P	CC(C)[C@H](NC(=O)[C@H](Cc1ccc(O)cc1)NC(=O)[C@H](CC(=O)[O-])NC(=O)[C@@H]([NH3+])Cc2ccc(OP(=O)([O-])[O-])cc2)C(=O)N[C@@H](Cc3c[nH]cn3)C=O	InChI=1S/C33H42N7O12P/c1-18(2)29(33(48)37-22(16-41)13-21-15-35-17-36-21)40-32(47)26(12-20-3-7-23(42)8-4-20)39-31(46)27(14-28(43)44)38-30(45)25(34)11-19-5-9-24(10-6-19)52-53(49,50)51/h3-10,15-18,22,25-27,29,42H,11-14,34H2,1-2H3,(H,35,36)(H,37,48)(H,38,45)(H,39,46)(H,40,47)(H,43,44)(H2,49,50,51)/p-2/t22-,25-,26-,27-,29-/m0/s1	757.684	332.38	13	7	20	3	3	-4.958	-5.92	53	55	1	3	3	WILD_TYPE	61.275	32.467	0	0.459	40	40	0	351	76.6532	16.7774	128.853	5	0	0	4	2	2	0	0			634.5	31.383	51.5957	17.0213	0
2erz	1	38650	0	XRay		C14H18N3O3S	Oc1nccc2c(cccc12)S(=O)(=O)N3CCC[NH2+]CC3	InChI=1S/C14H17N3O3S/c18-14-12-3-1-4-13(11(12)5-7-16-14)21(19,20)17-9-2-6-15-8-10-17/h1,3-5,7,15H,2,6,8-10H2,(H,16,18)/p+1	308.376	95.49	4	2	2	3	0	-0.745	-2.448	21	23	1	0	2	WILD_TYPE	34.048	69.858	0	0.42	28	28	0	252	8.26224	9.51924	2.92667	6	0	0	2	2	0	1	0			273.375	55.5556	43.2099	1.2346	0
1ro9	2	37956	0	XRay		C10H11BrN5O7P	Nc1ncnc2c1nc(Br)n2C3OC(COP(=O)([O-])[O-])C(O)C3O	InChI=1S/C10H13BrN5O7P/c11-10-15-4-7(12)13-2-14-8(4)16(10)9-6(18)5(17)3(23-9)1-22-24(19,20)21/h2-3,5-6,9,17-18H,1H2,(H2,12,13,14)(H2,19,20,21)/p-2/t3-,5-,6-,9-/m1/s1	424.101	201.54	11	3	4	3	1	-3.144	-0.707	24	26	0	2	2	WILD_TYPE	34.792	61.347	1	0.981	32	29	2	288	19.5581	110.712	29.4985	5	0	0	3	1	0	0	0			695.25	59.2233	26.699	14.0777	0
4oag	2	41643	0	XRay		C10H12N5O10P2	Nc1ncnc2c1ncn2C3OC(COP(=O)([O-])OP(=O)([O-])[O-])C(O)C3O	InChI=1S/C10H15N5O10P2/c11-8-5-9(13-2-12-8)15(3-14-5)10-7(17)6(16)4(24-10)1-23-27(21,22)25-26(18,19)20/h2-4,6-7,10,16-17H,1H2,(H,21,22)(H2,11,12,13)(H2,18,19,20)/p-3/t4-,6-,7-,10-/m1/s1	424.177	260.7	14	3	6	3	1	-5.89	0.963	27	29	0	3	2	WILD_TYPE	24.842	57.426	2	0.961	31	29	0	279	54.0991	-26.863	38.4582	2	0	0	7	1	2	0	0			1127.25	44.012	48.2036	7.7844	0
4fa3	1	41050	0	XRay		C16H16NO4S	[O-]C(=O)C1CCCN(C1)S(=O)(=O)c2ccc3ccccc3c2	InChI=1S/C16H17NO4S/c18-16(19)14-6-3-9-17(11-14)22(20,21)15-8-7-12-4-1-2-5-13(12)10-15/h1-2,4-5,7-8,10,14H,3,6,9,11H2,(H,18,19)/p-1/t14-/m1/s1	318.368	85.89	4	0	3	3	0	0.618	-3.696	22	24	0	1	2	WILD_TYPE	26.752	70.195	1	1.565	29	27	1	261	-3.21836	5.35909	14.2823	9	0	0	1	0	0	0	0			516.375	77.7778	19.6078	2.6144	0
4qmx	1	41806	0	XRay		C27H33ClN5O5	CN1CC[NH+](CCOc2cc(OC3CCOCC3)c4c(Nc5c(Cl)ccc6OCOc56)ncnc4c2)CC1	InChI=1S/C27H32ClN5O5/c1-32-6-8-33(9-7-32)10-13-35-19-14-21-24(23(15-19)38-18-4-11-34-12-5-18)27(30-16-29-21)31-25-20(28)2-3-22-26(25)37-17-36-22/h2-3,14-16,18H,4-13,17H2,1H3,(H,29,30,31)/p+1	543.034	91.64	9	2	8	6	1	2.253	-6.05	38	43	1	0	3	WILD_TYPE	25.708	50.607	1	1.256	37	36	0	333	21.9498	8.16421	72.2932	8	0	0	1	0	0	0	0			607.5	46.6667	37.2222	16.1111	0
3vs7	2	41020	0	XRay		C17H17N7	Nc1ncnc2c1c(nn2C3CCCC3)c4cnc5[nH]ccc5c4	InChI=1S/C17H17N7/c18-15-13-14(11-7-10-5-6-19-16(10)20-8-11)23-24(12-3-1-2-4-12)17(13)22-9-21-15/h5-9,12H,1-4H2,(H,19,20)(H2,18,21,22)	319.364	98.3	5	2	2	5	0	2.583	-4.519	24	28	0	0	4	WILD_TYPE	96.283	58.194	0	1.316	27	27	0	243	-30.8564	1.20658	81.36	5	0	0	1	1	0	0	0			705.375	55.5024	30.1435	14.3541	0
1j1b	1	37593	0	XRay		C10H13N6O12P3	Nc1ncnc2c1ncn2C3OC(COP(=O)([O-])OP(=O)([O-])NP(=O)([O-])[O-])C(O)C3O	InChI=1S/C10H17N6O12P3/c11-8-5-9(13-2-12-8)16(3-14-5)10-7(18)6(17)4(27-10)1-26-31(24,25)28-30(22,23)15-29(19,20)21/h2-4,6-7,10,17-18H,1H2,(H,24,25)(H2,11,12,13)(H4,15,19,20,21,22,23)/p-4/t4-,6-,7-,10-/m1/s1	502.164	322.68	16	4	8	3	2	-8.266	1.663	31	33	0	4	2	WILD_TYPE	30.063	63.924	1	0.52	39	38	0	351	20.4019	15.8597	-10.8272	2	0	0	3	3	2	0	0			803.25	38.2353	51.2605	10.5042	0
3qfv	2	40566	0	XRay		C12H10FN3O2S	NC(=O)Nc1sc(cc1C(=O)N)c2ccc(F)cc2	InChI=1S/C12H10FN3O2S/c13-7-3-1-6(2-4-7)9-5-8(10(14)17)11(19-9)16-12(15)18/h1-5H,(H2,14,17)(H3,15,16,18)	279.29	126.44	2	3	3	2	0	1.544	-3.961	19	20	0	0	2	WILD_TYPE	36.401	59.915	0	1.042	27	27	0	243	12.7582	-9.32568	18.3617	1	0	0	1	1	0	0	0			496.125	50.3401	35.3741	14.2857	0
2c6d	1	38665	0	XRay		C10H13N6O12P3	Nc1ncnc2c1ncn2C3OC(COP(=O)([O-])OP(=O)([O-])NP(=O)([O-])[O-])C(O)C3O	InChI=1S/C10H17N6O12P3/c11-8-5-9(13-2-12-8)16(3-14-5)10-7(18)6(17)4(27-10)1-26-31(24,25)28-30(22,23)15-29(19,20)21/h2-4,6-7,10,17-18H,1H2,(H,24,25)(H2,11,12,13)(H4,15,19,20,21,22,23)/p-4/t4-,6-,7-,10-/m1/s1	502.164	322.68	16	4	8	3	2	-8.266	1.663	31	33	0	4	2	WILD_TYPE	48.324	53.699	0	0.949	29	29	0	261	18.298	54.7867	20.0561	3	0	0	3	2	1	0	0			499.5	48.6486	29.0541	22.2973	0
4kzl	1	41424	0	XRay		C15H9FO2	Fc1ccc(cc1)C2=CC(=O)c3ccccc3O2	InChI=1S/C15H9FO2/c16-11-7-5-10(6-8-11)15-9-13(17)12-3-1-2-4-14(12)18-15/h1-9H	240.229	26.3	2	0	1	3	0	3.341	-4.022	18	20	0	0	2	WILD_TYPE	20.916	77.32	1	0.936	26	25	0	234	-6.47561	-37.1894	12.2184	9	0	0	2	0	0	0	0			324	60.4167	38.5417	1.0417	0
4l0s	2	41426	0	XRay		C16H9NO2	O=C1C=C(Oc2ccccc12)c3ccc(cc3)C#N	InChI=1S/C16H9NO2/c17-10-11-5-7-12(8-6-11)16-9-14(18)13-3-1-2-4-15(13)19-16/h1-9H	247.248	50.09	3	0	1	3	0	3.015	-4.184	19	21	0	0	2	WILD_TYPE	22.874	75.512	1	0.623	25	24	0	225	-9.43168	6.23632	17.5006	8	0	0	2	0	0	0	0			637.875	48.6772	44.9735	6.3492	0
2ovh	1	39126	0	XRay		C28H35NO4	COCC1(CCC2C3CCC4=CC(=O)CCC4=C3C(CC12C)c5ccc(\C=N\O)cc5)OC	InChI=1S/C28H35NO4/c1-27-15-24(19-6-4-18(5-7-19)16-29-31)26-22-11-9-21(30)14-20(22)8-10-23(26)25(27)12-13-28(27,33-3)17-32-2/h4-7,14,16,23-25,31H,8-13,15,17H2,1-3H3/b29-16+/t23-,24+,25-,27-,28+/m0/s1	449.582	68.12	5	1	5	5	0	4.456	-7.093	33	37	0	0	1	WILD_TYPE	24.555	71.909	2	1.604	38	36	0	342	28.6645	-0.00775758	29.4992	16	0	0	2	0	0	0	0			708.75	59.5238	30	10.4762	0
4j99	1	41320	0	XRay		C11H14N5O12P3	Nc1ncnc2c1ncn2C3OC(COP(=O)([O-])OP(=O)([O-])CP(=O)([O-])[O-])C(O)C3O	InChI=1S/C11H18N5O12P3/c12-9-6-10(14-2-13-9)16(3-15-6)11-8(18)7(17)5(27-11)1-26-31(24,25)28-30(22,23)4-29(19,20)21/h2-3,5,7-8,11,17-18H,1,4H2,(H,22,23)(H,24,25)(H2,12,13,14)(H2,19,20,21)/p-4/t5-,7-,8-,11-/m1/s1	501.176	310.64	16	3	8	3	2	-8.261	2.195	31	33	0	4	2	WILD_TYPE	35.371	53.47	0	0.42	33	33	0	288	24.8027	4.02803	35.7591	1	0	0	2	1	1	0	0			2112.75	38.0192	48.5623	13.4185	0
4l0t	1	41426	0	XRay		C15H9NO4	[O-][N+](=O)c1ccc(cc1)C2=CC(=O)c3ccccc3O2	InChI=1S/C15H9NO4/c17-13-9-15(20-14-4-2-1-3-12(13)14)10-5-7-11(8-6-10)16(18)19/h1-9H	267.236	72.12	4	0	2	3	0	3.03	-4.217	20	22	1	1	2	WILD_TYPE	19.047	74.677	1	0.287	27	26	0	243	6.5259	37.3154	11.6545	8	0	0	2	0	0	0	0			617.625	46.4481	50.8197	2.7322	0
2pwl	2	39213	0	XRay		C11H14N5O12P3	Nc1ncnc2c1ncn2C3OC(COP(=O)([O-])OP(=O)([O-])CP(=O)([O-])[O-])C(O)C3O	InChI=1S/C11H18N5O12P3/c12-9-6-10(14-2-13-9)16(3-15-6)11-8(18)7(17)5(27-11)1-26-31(24,25)28-30(22,23)4-29(19,20)21/h2-3,5,7-8,11,17-18H,1,4H2,(H,22,23)(H,24,25)(H2,12,13,14)(H2,19,20,21)/p-4/t5-,7-,8-,11-/m1/s1	501.176	310.64	16	3	8	3	2	-8.261	2.195	31	33	0	4	2	WILD_TYPE	27.473	51.534	1	0.976	31	30	0	279	47.0265	23.9809	6.79115	3	0	0	4	1	1	0	0			526.5	51.2821	36.5385	12.1795	0
2pfg	1	39176	0	XRay		C12H16N3O6S	[O-]C(=O)CNC(=O)C1CSC[NH+]2CN1C(=O)CCC2C(=O)[O-]	InChI=1S/C12H17N3O6S/c16-9-2-1-7(12(20)21)14-5-15(9)8(4-22-6-14)11(19)13-3-10(17)18/h7-8H,1-6H2,(H,13,19)(H,17,18)(H,20,21)/p-1/t7-,8-/m0/s1	330.337	159.41	7	2	4	2	0	-5.845	-1.218	22	23	1	2	0	WILD_TYPE	10.507	53.214	0	0.607	23	21	2	198	0.412	18.4332	23.9538	4	0	0	3	0	1	0	0			489.375	39.3103	44.8276	15.8621	0
4awi	1	41063	0	XRay		C21H25N3O4S2	CC(C)c1cc2c(ccnc2[nH]1)c3ccc(cc3)S(=O)(=O)NC4CCS(=O)(=O)CC4	InChI=1S/C21H25N3O4S2/c1-14(2)20-13-19-18(7-10-22-21(19)23-20)15-3-5-17(6-4-15)30(27,28)24-16-8-11-29(25,26)12-9-16/h3-7,10,13-14,16,24H,8-9,11-12H2,1-2H3,(H,22,23)	447.571	125.74	5	2	5	4	0	2.446	-5.74	30	33	0	0	3	WILD_TYPE	32.112	54.74	0	1.223	32	32	0	288	22.2796	11.9619	31.563	8	0	0	3	1	0	0	0			1417.5	47.381	42.381	10.2381	0
2w1d	1	39738	0	XRay		C10H8N4	c1ccc2[nH]c(nc2c1)c3cc[nH]n3	InChI=1S/C10H8N4/c1-2-4-8-7(3-1)12-10(13-8)9-5-6-11-14-9/h1-6H,(H,11,14)(H,12,13)	184.197	57.36	2	2	1	3	0	2.143	-2.169	14	16	0	0	3	WILD_TYPE	67.011	56.388	0	0.717	22	22	0	198	3.25479	32.8087	5.86479	1	0	0	1	1	0	0	0			459	47.7941	36.0294	16.1765	0
4dh0	1	40935	0	XRay		C52H81NO13	COC1CC(CC(C)C2CC(=O)C(C)\C=C(/C)\C(OC)C(OC)C(=O)C(C)CC(C)\C=C\C=C\C=C(/C)\C(CC3CCC(C)C(O)(O3)C(=O)C(=O)N4CCCCC4C(=O)O2)OC)CCC1O	InChI=1S/C52H81NO13/c1-31-17-13-12-14-18-32(2)43(61-8)29-39-22-20-37(7)52(60,66-39)49(57)50(58)53-24-16-15-19-40(53)51(59)65-44(34(4)27-38-21-23-41(54)45(28-38)62-9)30-42(55)33(3)26-36(6)47(63-10)48(64-11)46(56)35(5)25-31/h12-14,17-18,26,31,33-35,37-41,43-45,47-48,54,60H,15-16,19-25,27-30H2,1-11H3/b14-12+,17-13+,32-18+,36-26+/t31-,33-,34-,35-,37-,38+,39+,40+,41-,43+,44+,45-,47-,48+,52-/m1/s1	928.198	184.42	13	2	7	4	3	6.704	-11.009	66	69	0	0	0	WILD_TYPE	24.726	34.583	0	0.656	25	25	0	225	3.56403	12.3656	13.9009	11	0	0	2	1	0	0	0			280.125	60.241	31.3253	8.4337	0
3epy	1	39721	0	XRay		C21H32N7O16P3S	CC(C)(COP(=O)([O-])OP(=O)([O-])OCC1OC(C(O)C1OP(=O)([O-])[O-])n2cnc3c(N)ncnc23)C(O)C(=O)NCCC(=O)NCCS	InChI=1S/C21H36N7O16P3S/c1-21(2,16(31)19(32)24-4-3-12(29)23-5-6-48)8-41-47(38,39)44-46(36,37)40-7-11-15(43-45(33,34)35)14(30)20(42-11)28-10-27-13-17(22)25-9-26-18(13)28/h9-11,14-16,20,30-31,48H,3-8H2,1-2H3,(H,23,29)(H,24,32)(H,36,37)(H,38,39)(H2,22,25,26)(H2,33,34,35)/p-4/t11-,14-,15-,16+,20-/m1/s1	763.502	426.11	21	6	18	3	3	-8.087	1.124	48	50	0	4	2	WILD_TYPE	31.999	34.675	0	0.636	15	15	0	135	65.9258	15.0164	-14.0923	2	1	0	5	1	2	0	0			523.125	54.8387	27.0968	18.0645	0
3ldl	1	40191	0	XRay		C10H12N5O13P3	Nc1ncnc2c1ncn2C3OC(COP(=O)([O-])OP(=O)([O-])OP(=O)([O-])[O-])C(O)C3O	InChI=1S/C10H16N5O13P3/c11-8-5-9(13-2-12-8)15(3-14-5)10-7(17)6(16)4(26-10)1-25-30(21,22)28-31(23,24)27-29(18,19)20/h2-4,6-7,10,16-17H,1H2,(H,21,22)(H,23,24)(H2,11,12,13)(H2,18,19,20)/p-4/t4-,6-,7-,10-/m1/s1	503.149	319.88	17	3	8	3	2	-7.651	1.756	31	33	0	4	2	WILD_TYPE	28.79	69.368	2	0.691	47	45	0	423	17.9093	-4.63445	4.52755	1	0	0	10	1	0	0	0			1734.75	38.5214	51.9455	9.5331	0
5a65	2	42179	0	XRay		C12H16N4O7P2S	Cc1ncc(C[n+]2csc(CCOP(=O)([O-])OP(=O)([O-])[O-])c2C)c(N)n1	InChI=1S/C12H18N4O7P2S/c1-8-11(3-4-22-25(20,21)23-24(17,18)19)26-7-16(8)6-10-5-14-9(2)15-12(10)13/h5,7H,3-4,6H2,1-2H3,(H4-,13,14,15,17,18,19,20,21)/p-2	422.291	225.32	10	1	8	2	1	-2.962	-1.75	26	27	1	3	2	WILD_TYPE	42.74	49.355	0	0.862	28	27	1	252	37.763	13.9175	4.04565	7	1	0	4	0	4	0	0			1289.25	34.8168	52.8796	12.3037	0
3hz1	2	39987	0	XRay		C10H10N2O3	COC(=O)c1c(C)n[nH]c1c2occc2	InChI=1S/C10H10N2O3/c1-6-8(10(13)14-2)9(12-11-6)7-4-3-5-15-7/h3-5H,1-2H3,(H,11,12)	206.198	68.12	3	1	3	2	0	1.616	-2.24	15	16	0	0	2	WILD_TYPE	18.807	64.548	1	1.237	23	21	1	198	5.68287	12.8805	24.3467	7	0	0	0	1	0	0	0			644.625	54.9738	36.6492	8.377	0
3lj3	1	40203	0	XRay		C22H23N4O4	C[NH+]1CCN(CC1)c2cc[nH+]c3c2c(\C=C\4/Oc5cc(O)cc([O-])c5C4=O)cn3C	InChI=1S/C22H22N4O4/c1-24-5-7-26(8-6-24)15-3-4-23-22-19(15)13(12-25(22)2)9-18-21(29)20-16(28)10-14(27)11-17(20)30-18/h3-4,9-12,27-28H,5-8H2,1-2H3/p+1/b18-9-	407.442	96.34	5	3	2	5	0	0.284	-4.134	30	34	2	1	3	WILD_TYPE	61.851	64.061	0	1.282	33	33	0	297	44.4869	13.5859	31.5557	13	0	0	2	1	0	0	0			745.875	61.991	31.2217	6.7873	0
4l31	2	41430	0	XRay		C17H12O4	COC(=O)c1ccc(cc1)C2=CC(=O)c3ccccc3O2	InChI=1S/C17H12O4/c1-20-17(19)12-8-6-11(7-9-12)16-10-14(18)13-4-2-3-5-15(13)21-16/h2-10H,1H3	280.275	52.6	4	0	3	3	0	2.991	-4.12	21	23	0	0	2	WILD_TYPE	23.603	72.244	2	0.661	30	28	0	270	9.30543	-42.92	-18.0043	8	0	0	2	0	0	0	0			610.875	47.5138	43.6464	8.8398	0
1oyn	2	37716	0	XRay		C16H21NO3	COc1ccc(cc1OC2CCCC2)C3CNC(=O)C3	InChI=1S/C16H21NO3/c1-19-14-7-6-11(12-9-16(18)17-10-12)8-15(14)20-13-4-2-3-5-13/h6-8,12-13H,2-5,9-10H2,1H3,(H,17,18)/t12-/m0/s1	275.343	47.56	3	1	4	3	0	2.349	-3.688	20	22	0	0	1	WILD_TYPE	35.667	64.463	1	1.1	28	25	2	252	16.3609	-2.7096	-14.0319	12	0	0	1	0	0	0	0			830.25	58.5366	28.8618	12.6016	0
3pdq	1	40474	0	XRay		C14H14N4O3	[NH3+]CCNC(=O)c1ccnc(c1)c2cc(ccn2)C(=O)[O-]	InChI=1S/C14H14N4O3/c15-3-6-18-13(19)9-1-4-16-11(7-9)12-8-10(14(20)21)2-5-17-12/h1-2,4-5,7-8H,3,6,15H2,(H,18,19)(H,20,21)	286.286	122.65	5	2	5	2	0	-2.566	-2.775	21	22	1	1	2	WILD_TYPE	24.917	52.555	0	0.368	28	28	0	252	-26.0346	-19.2037	-21.2178	2	0	0	2	1	1	1	0			695.25	35.9223	53.8835	10.1942	0
4gd4	1	41121	0	XRay		C9H6N3O2	[O-]C(=O)c1ccnc(c1)c2cc[nH]n2	InChI=1S/C9H7N3O2/c13-9(14)6-1-3-10-8(5-6)7-2-4-11-12-7/h1-5H,(H,11,12)(H,13,14)/p-1	188.163	81.7	4	1	2	2	0	-0.346	-1.717	14	15	0	1	2	WILD_TYPE	36.725	61.042	0	0.342	23	23	0	207	-26.5144	-20.8469	-22.6173	1	0	0	2	0	1	0	0			786.375	31.7597	59.2275	9.0129	0
1m8h	4	37461	0	XRay		C7H5N3O2	[O-][N+](=O)c1ccc2cn[nH]c2c1	InChI=1S/C7H5N3O2/c11-10(12)6-2-1-5-4-8-9-7(5)3-6/h1-4H,(H,8,9)	163.133	74.5	3	1	1	2	0	1.368	-1.999	12	13	1	1	2	WILD_TYPE	46.402	82.528	1	0.748	17	15	1	153	126.811	115.119	92.7961	4	0	0	1	1	0	0	0			1765.12	46.4627	37.8585	15.6788	0
1okn	1	35241	0	XRay		C12H20N3O3S2	NS(=O)(=O)c1ccc(cc1)C(=O)NCCCC[NH2+]CS	InChI=1S/C12H19N3O3S2/c13-20(17,18)11-5-3-10(4-6-11)12(16)15-8-2-1-7-14-9-19/h3-6,14,19H,1-2,7-9H2,(H,15,16)(H2,13,17,18)/p+1	318.435	153.04	4	4	8	1	0	-0.828	-2.556	20	20	1	0	1	WILD_TYPE	14.434	48.467	0	0.469	26	25	1	234	-3.4085	5.7704	15.3726	4	0	0	1	1	0	0	1			327.375	49.4845	43.299	7.2165	0
4fsm	1	41087	0	XRay		C18H16N2O3	COc1cc2Cc3c(n[nH]c3c4ccc(O)cc4)c2cc1OC	InChI=1S/C18H16N2O3/c1-22-15-8-11-7-14-17(10-3-5-12(21)6-4-10)19-20-18(14)13(11)9-16(15)23-2/h3-6,8-9,21H,7H2,1-2H3,(H,19,20)	308.331	67.37	4	2	3	4	0	3.9	-4.417	23	26	0	0	3	WILD_TYPE	35.08	59.868	1	1.08	28	27	0	252	17.1237	-4.03339	10.0185	9	0	0	1	1	0	0	0			523.125	49.6774	39.3548	10.9677	0
3eko	2	39710	0	XRay		C11H9NO4	Oc1cc(O)c(C(=O)n2cccc2)c(O)c1	InChI=1S/C11H9NO4/c13-7-5-8(14)10(9(15)6-7)11(16)12-3-1-2-4-12/h1-6,13-15H	219.193	82.69	4	3	1	2	0	1.851	-1.525	16	17	0	0	2	WILD_TYPE	11.759	62.658	1	1.045	27	26	0	243	15.4362	38.305	40.4042	5	0	0	1	1	0	0	0			577.125	43.8596	43.2749	12.8655	0
2xs0	1	40445	0	XRay		C10H13N6O12P3	Nc1ncnc2c1ncn2C3OC(COP(=O)([O-])OP(=O)([O-])NP(=O)([O-])[O-])C(O)C3O	InChI=1S/C10H17N6O12P3/c11-8-5-9(13-2-12-8)16(3-14-5)10-7(18)6(17)4(27-10)1-26-31(24,25)28-30(22,23)15-29(19,20)21/h2-4,6-7,10,17-18H,1H2,(H,24,25)(H2,11,12,13)(H4,15,19,20,21,22,23)/p-4/t4-,6-,7-,10-/m1/s1	502.164	322.68	16	4	8	3	2	-8.266	1.663	31	33	0	4	2	WILD_TYPE	39.107	64.939	0	0.556	33	33	0	297	-27.6088	10.2729	5.90487	3	0	0	3	2	2	0	0			455.625	47.4074	44.4444	8.1481	0
2wip	2	39947	0	XRay		C17H14N5O2	Cn1nc(C(=O)[O-])c2CCc3cnc(Nc4ccccc4)nc3c12	InChI=1S/C17H15N5O2/c1-22-15-12(14(21-22)16(23)24)8-7-10-9-18-17(20-13(10)15)19-11-5-3-2-4-6-11/h2-6,9H,7-8H2,1H3,(H,23,24)(H,18,19,20)/p-1	320.325	95.76	6	1	3	4	0	2.195	-4.216	24	27	0	1	3	WILD_TYPE	50.876	65.385	1	0.963	26	25	0	234	-35.1205	171.959	86.3987	8	0	0	3	1	1	0	0			428.625	52.7559	37.0079	10.2362	0
2nnq	1	39014	0	XRay		C31H25N2O3	CCc1c(c2ccccc2)c(nn1c3ccccc3c4cccc(OCC(=O)[O-])c4)c5ccccc5	InChI=1S/C31H26N2O3/c1-2-27-30(22-12-5-3-6-13-22)31(23-14-7-4-8-15-23)32-33(27)28-19-10-9-18-26(28)24-16-11-17-25(20-24)36-21-29(34)35/h3-20H,2,21H2,1H3,(H,34,35)/p-1	473.542	67.18	4	0	8	5	1	5.843	-9.917	36	40	0	1	5	WILD_TYPE	10.745	71.138	5	0.738	44	39	0	396	4.56939	7.66692	17.5428	18	0	0	3	0	1	0	0			560.25	46.988	40.9639	12.0482	0
3qj5	1	40571	0	XRay		C24H21N4O3	Cc1cc(ccc1n2c(CCC(=O)[O-])ccc2c3ccc(cc3)n4ccnc4)C(=O)N	InChI=1S/C24H22N4O3/c1-16-14-18(24(25)31)4-9-21(16)28-20(8-11-23(29)30)7-10-22(28)17-2-5-19(6-3-17)27-13-12-26-15-27/h2-7,9-10,12-15H,8,11H2,1H3,(H2,25,31)(H,29,30)/p-1	413.449	105.97	4	1	7	4	0	2.19	-6.959	31	34	0	1	4	WILD_TYPE	20.631	62.963	2	1.069	36	32	2	324	53.6762	24.3752	-0.255419	7	0	0	4	1	1	0	1			999	47.973	34.7973	17.2297	0
3qm4	1	40577	0	XRay		C18H21N3O5S2	CC1(C)SCCN(C1C(=O)NO)S(=O)(=O)c2ccc(Oc3ccncc3)cc2	InChI=1S/C18H21N3O5S2/c1-18(2)16(17(22)20-23)21(11-12-27-18)28(24,25)15-5-3-13(4-6-15)26-14-7-9-19-10-8-14/h3-10,16,23H,11-12H2,1-2H3,(H,20,22)/t16-/m0/s1	423.506	142.51	7	2	5	3	0	1.373	-4.38	28	30	0	0	2	WILD_TYPE	64.618	70.85	0	1.501	36	35	1	324	-9.68493	-10.4973	31.8936	15	0	0	0	1	0	0	1			1258.88	63.5389	31.9035	4.5576	0
2ivv	1	38884	0	XRay		C16H19N5	Cc1ccc(cc1)c2nn(c3ncnc(N)c23)C(C)(C)C	InChI=1S/C16H19N5/c1-10-5-7-11(8-6-10)13-12-14(17)18-9-19-15(12)21(20-13)16(2,3)4/h5-9H,1-4H3,(H2,17,18,19)	281.356	69.62	4	1	2	3	0	3.257	-4.899	21	23	0	0	3	WILD_TYPE	36.311	67.416	1	1.21	31	30	0	279	24.2373	7.09786	10.1952	10	0	0	1	1	0	0	0			367.875	63.3028	33.945	2.7523	0
[truncated: 17 more columns]
