# Supplementary material for: Sunset Yellow protects against oxidative damage and exhibits chemoprevention in chemically induced skin cancer model
Source: NPJ Syst Biol Appl. 2024 Mar 2;10:23. doi: 10.1038/s41540-024-00349-1 (PMC10908785; doi:10.1038/s41540-024-00349-1)
Supplement: Supplementary file 3 — Supplementary Table 2 [file 41540_2024_349_MOESM3_ESM.xlsx]

## Sheet: Sheet 1
SY targets associated with skin cancer processes
Pathway or protein class	Number of screened proteins per pathway	Protein Name	PMID ID
Cell proliferation	30
		Epidermal growth factor receptor	17108903
		MMP	17108904			Pathway or protein class	Number of screened proteins
		Fibroblast growth factor receptor 2	31167513			Cell proliferation	30
		Cytohesin-2	33911549			Tumor Invasion and metastasis	4
		Nuclear receptor ROR-gamma	29904382			Epithelial-mesenchymal	1
		Aldo-keto reductase family 1 member C3	24917395			Repair Pathway	1
		Dihydroorotate dehydrogenase	33971967			Oxidants	2
		Bromodomain-containing protein 4	34252226			Antioxidants	3
		Nitric oxide synthase, inducible	18660796			Tumor suppressors	8
		Cell division cycle 7-related protein kinase	27891063
		Androgen receptor	doi: https://doi.org/10.1101/2022.05.27.493720
		Caspase-6	18981099
		Macrophage metalloelastase	10844553
		Serine/threonine-protein kinase pim-1	27448973
		Glycogen synthase kinase-3 beta	22275880
		Fibroblast growth factor receptor 1	31167513
		Cyclin-dependent kinase 2	15607961
		Heat shock protein HSP 90-alpha	31659567
		Cellular tumor antigen p53	26959115
		TGF-beta receptor type-1	18662538
		Interleukin enhancer-binding factor 2	34709752
		Proto-oncogene tyrosine-protein kinase Src	36923538
		Heat shock 70 kDa protein 6	34017687
		Cyclin-dependent-like kinase 5	32193336
		Matrix metalloproteinase-20	27271600
		Fatty acid-binding protein	18826602
		Eukaryotic translation initiation factor 4E type 3	31641096
		Insulin-like growth factor 1 receptor	21224039
		Poly [ADP-ribose] polymerase 14	16740713
		Glutamate receptor 2	33932069
		Angiotensin-converting enzyme	27992423
Tumor Invasion and metastasis	4
		Cathepsin S	29463776
		Focal adhesion kinase 1	32514188
		Prothrombin	9759619
		Collagenase 3	25749207
Epithelial-mesenchymal	1
		Tyrosine-protein kinase ABL1	34022881
Repair Pathway	1
		Mismatch repair endonuclease PMS2	34590599
Oxidants	2
		prostaglandin H synthetase	17108903
		MAPK	17108903
Antioxidants	3
		glutathione peroxidases	17108903
		Ribosyldihydronicotinamide dehydrogenase [quinone]	17108903
		Glutathione S-transferase P	17108903
Tumor suppressors	8
		Death-associated protein kinase 1	23567086
		Serine/threonine-protein kinase Chk1	30100999
		Cytochrome P450 2C9	23869782
		Peroxisome proliferator-activated receptor gamma	18483619
		Sepiapterin reductase	34502464
		GMP reductase 2	24139804
		Peptidyl-prolyl cis-trans isomerase FKBP1A	14612567
		Gamma-aminobutyric acid type B receptor subunit 1	34361022
SY targets associated with other cancer phenotypes
Pathway or protein class	Number of screened proteins per pathway	Protein Name	PMID ID
Cell proliferation	30
		Serine/threonine-protein kinase 24	36720310
		Casein kinase II subunit alpha	36114992			Pathway or protein class	Number of screened proteins
		Prolyl 3-hydroxylase OGFOD1	24049515			Cell proliferation	35
		Beta-secretase 1	33926496			Tumor invasion	3
		Glycogen synthase kinase-3 beta	30975030			Epithelial-mesenchymal	1
		E3 ubiquitin-protein ligase RNF31	27460922			Tumor suppressors	16
		Tankyrase-2	33910596
		glucose-regulated protein	24658275
		Aurora kinase A	33451333
		Stromelysin-1	10713697
		Peripheral plasma membrane protein CASK	24309898
		Bromodomain-containing protein 2	34298819
		Bromodomain adjacent to zinc finger domain protein 2B	34298819
		Heat shock 70 kDa protein 1A	32121660
		Macrophage metalloelastase	10844553
		Peptidyl-prolyl cis-trans isomerase FKBP1A	36499275
		Aldose reductase	21486217
		Alpha-ketoglutarate-dependent dioxygenase FTO	34787056
		Carbonic anhydrase 13	33588197
		Lysophosphatidic acid receptor 1	34440828
		Cyclin-dependent kinase 9	30726104
		Caspase-3	24434746
		Tyrosine-protein kinase JAK2	35241923
		Dual specificity protein kinase TTK	25137017
		Kinesin-like protein KIF11	23438337
		Protein farnesyltransferase subunit beta	9935242
		Activin receptor type-1	28844941
		Rho-associated protein kinase 1	34322718
		N-acetyl-D-glucosamine kinase	22236875
		Phosphoenolpyruvate carboxykinase	26481663
		Calcium/calmodulin-dependent protein kinase type 1	30621060
		SRSF protein kinase 1	30535769
		Smoothened homolog	32962123
		Phosphoglycerate kinase 1	32479953
		Peptidyl-prolyl cis-trans isomerase NIMA-interacting 1	34918396
Tumor invasion	3
		Interstitial collagenase	11156241
		C-X-C chemokine receptor type 4	31810195
		Carbonic anhydrase 7	28524177
Epithelial-mesenchymal	1
		Lysine-specific demethylase 6B	34082769
Tumor suppressors	16
		histone acetyltranferase katt2b	34130593
		Estradiol 17-beta-dehydrogenase 1	22691413
		Non-receptor tyrosine-protein kinase TYK2	23482926
		Peroxisome proliferator-activated receptor delta	32375405
		Ectonucleotide pyrophosphatase/phosphodiesterase family member 2	34788605
		Neutrophil gelatinase-associated lipocalin	16381001
		Deoxynucleoside triphosphate triphosphohydrolase SAMHD1	34480199
		Thyroid hormone receptor beta	19147563
		Oxysterols receptor LXR-beta	28410994
		CCR4-NOT transcription complex subunit 6-like	30144809
		Pyridoxal phosphate phosphatase	15452547
		Fructose-1,6-bisphosphatase 1	31152822
		Acetylcholinesterase	26273392
		Protein polybromo-1	29986887
		Serine/threonine-protein kinase PLK2	34065956
		NAD(P)H-hydrate epimerase	33932069
